# Supplementary material for: Endothelial insulin-like growth factor-1 signalling regulates vascular barrier function and atherogenesis
Source: Cardiovasc Res. 2025 Apr 2;121(7):1108–20. doi: 10.1093/cvr/cvaf055 (PMC12236071; doi:10.1093/cvr/cvaf055)
Supplement: cvaf055_Supplementary_Data [file cvaf055_supplementary_data.zip]

Archive with 4 entries (4 files):
- hIGFREO-ApoE CVR R2 supplementary material.docx
- Supplemental Data 1.xlsx
- Supplemental Data 2.xlsx
- SupplementaryFiguresR2.pdf
