# Supplementary material for: Endothelial insulin-like growth factor-1 signalling regulates vascular barrier function and atherogenesis
Source: Cardiovasc Res. 2025 Apr 2;121(7):1108–20. doi: 10.1093/cvr/cvaf055 (PMC12236071; doi:10.1093/cvr/cvaf055)
Supplement: cvaf055_Supplementary_Data [file cvaf055_supplementary_data.zip › Supplemental Data 1.xlsx]

## Sheet: DEGs_WT_vs_K1003R
ensembl_ID	gene_symbol	base_mean	log2_fold_change	lfc_standard_error	pvalue	FDR_adj_pvalue
ENSG00000148677.6	ANKRD1	4093.78	-0.236497	0.0667526	0.000395774	0.999946
ENSG00000188219.14	POTEE	49.8591	1.33819	0.394512	0.000693797	0.999946
ENSG00000052802.12	MSMO1	1259.69	-0.23766	0.0852889	0.00532763	0.999946
ENSG00000165410.14	CFL2	1154.61	-0.238426	0.0869659	0.00611402	0.999946
ENSG00000164283.12	ESM1	2185.12	-0.192068	0.075349	0.0108019	0.999946
ENSG00000159167.11	STC1	228.26	0.424973	0.17097	0.0129309	0.999946
ENSG00000228253.1	MT-ATP8	756.153	-0.26617	0.108057	0.0137686	0.999946
ENSG00000169733.11	RFNG	291.662	0.352391	0.148051	0.0173032	0.999946
ENSG00000268520.1	AC008750.5	5.59868	2.96403	1.24658	0.0174198	0.999946
ENSG00000272419.6	LINC01145	6.89117	-2.4281	1.0403	0.0195941	0.999946
ENSG00000252414.1	RNU6-100P	3.49314	-3.56033	1.52684	0.0197098	0.999946
ENSG00000280054.1	AC004241.5	6.70993	2.41383	1.036	0.0198085	0.999946
ENSG00000276107.1	AC037198.1	1463.11	0.181966	0.0806234	0.0240086	0.999946
ENSG00000111799.20	COL12A1	4439.02	-0.14123	0.0637547	0.0267454	0.999946
ENSG00000267637.1	AC040904.1	3.08035	-3.76751	1.72304	0.028775	0.999946
ENSG00000011426.10	ANLN	2398.52	-0.154301	0.070767	0.0292273	0.999946
ENSG00000170558.8	CDH2	1857.23	-0.168866	0.0775546	0.0294524	0.999946
ENSG00000099860.8	GADD45B	350.427	-0.306929	0.141032	0.029533	0.999946
ENSG00000118523.5	CTGF	24760.4	-0.115743	0.0532371	0.0296974	0.999946
ENSG00000236411.1	NDUFAF4P3	2.52885	-3.89833	1.79449	0.0298266	0.999946
ENSG00000037965.5	HOXC8	12.3592	-1.84565	0.850107	0.029925	0.999946
ENSG00000142871.16	CYR61	9426.03	-0.122792	0.0566179	0.0300996	0.999946
ENSG00000135299.16	ANKRD6	213.044	0.373802	0.172539	0.0302745	0.999946
ENSG00000232098.3	AC012313.1	89.4732	0.550612	0.25548	0.0311459	0.999946
ENSG00000238324.1	RN7SKP198	3.87043	-3.24645	1.51056	0.0316212	0.999946
ENSG00000234358.1	AC003080.1	130.698	0.466594	0.218226	0.0325066	0.999946
ENSG00000167601.11	AXL	3100.68	-0.154306	0.0723118	0.0328506	0.999946
ENSG00000152952.11	PLOD2	4899.96	-0.139108	0.0658917	0.0347581	0.999946
ENSG00000106366.8	SERPINE1	43729.7	-0.114158	0.0548103	0.0372715	0.999946
ENSG00000114626.17	ABTB1	144.868	0.426193	0.20498	0.0375995	0.999946
ENSG00000000419.12	DPM1	354.948	-0.281832	0.135892	0.0380853	0.999946
ENSG00000240015.2	AC084024.1	11.686	-1.55331	0.749698	0.0382736	0.999946
ENSG00000136875.12	PRPF4	534.92	-0.235826	0.114826	0.0399971	0.999946
ENSG00000170017.12	ALCAM	3542.82	-0.13403	0.0653725	0.0403395	0.999946
ENSG00000232434.2	AJM1	24.9458	-0.996102	0.486324	0.040538	0.999946
ENSG00000280997.1	CCAT2	5.73761	2.34278	1.15607	0.0427134	0.999946
ENSG00000072274.12	TFRC	3397.34	-0.133293	0.0662301	0.044159	0.999946
ENSG00000182223.7	ZAR1	4.29087	2.53216	1.26213	0.0448286	0.999946
ENSG00000092969.11	TGFB2	429.665	-0.26772	0.1337	0.0452423	0.999946
ENSG00000259623.1	AC125257.1	206.371	-0.344821	0.172563	0.0456917	0.999946
ENSG00000158427.14	TMSB15B	9.04243	1.65694	0.831066	0.0461794	0.999946
ENSG00000240666.2	MME-AS1	4.29539	2.65519	1.33197	0.0462153	0.999946
ENSG00000170860.3	LSM3	312.162	-0.284075	0.143017	0.0470008	0.999946
ENSG00000226493.1	RPL26P27	11.0085	1.48828	0.74991	0.0471876	0.999946
ENSG00000070610.14	GBA2	1977.24	0.148963	0.0753677	0.0481007	0.999946
ENSG00000135069.13	PSAT1	854.669	-0.198968	0.101157	0.0491919	0.999946
ENSG00000219355.2	RPL31P52	7.15912	1.82957	0.932741	0.0498214	0.999946
ENSG00000128595.16	CALU	7461.38	-0.128258	0.0653903	0.0498296	0.999946
ENSG00000230929.5	AC099513.1	5.93002	-2.14714	1.10179	0.051322	0.999946
ENSG00000113593.11	PPWD1	539.417	-0.237333	0.12186	0.051464	0.999946
ENSG00000207442.1	SNORD116-6	6.83583	1.92518	0.988594	0.0514873	0.999946
ENSG00000111726.12	CMAS	368.249	-0.262519	0.134859	0.0515798	0.999946
ENSG00000285688.1	AL161443.1	3.81425	2.82474	1.45155	0.051653	0.999946
ENSG00000226876.2	AC092801.1	18.2952	1.16006	0.598545	0.0526065	0.999946
ENSG00000275807.1	AC145285.6	13.881	1.31728	0.684286	0.0542243	0.999946
ENSG00000242083.2	RPL7AP31	2.7483	-3.30514	1.71744	0.0542968	0.999946
ENSG00000165202.3	OR1Q1	3.56166	2.76784	1.43973	0.054547	0.999946
ENSG00000106701.11	FSD1L	223.873	-0.331493	0.172788	0.0550486	0.999946
ENSG00000233511.1	Z98742.2	6.0327	2.11319	1.1036	0.0555163	0.999946
ENSG00000173597.8	SULT1B1	2519.59	-0.134224	0.0701231	0.0556053	0.999946
ENSG00000178826.10	TMEM139	7.13947	1.98993	1.04243	0.0562717	0.999946
ENSG00000160716.5	CHRNB2	28.0042	0.884995	0.463923	0.0564385	0.999946
ENSG00000264458.1	AC025211.1	15.4744	-1.21872	0.63931	0.0566109	0.999946
ENSG00000197226.12	TBC1D9B	1164.91	0.166322	0.0873182	0.0568082	0.999946
ENSG00000062370.16	ZNF112	166.685	-0.374109	0.196761	0.0572575	0.999946
ENSG00000053918.16	KCNQ1	4.38089	-2.55275	1.34378	0.057475	0.999946
ENSG00000067955.13	CBFB	1043.31	-0.175286	0.0923579	0.0577086	0.999946
ENSG00000237106.2	FABP5P15	2.56116	3.31176	1.74863	0.0582359	0.999946
ENSG00000143367.15	TUFT1	54.4287	-0.620063	0.328055	0.0587424	0.999946
ENSG00000104892.16	KLC3	2.73177	3.14551	1.66815	0.059345	0.999946
ENSG00000242808.8	SOX2-OT	17.5833	1.11261	0.593357	0.0607786	0.999946
ENSG00000139726.10	DENR	1101.06	-0.173033	0.0922991	0.0608348	0.999946
ENSG00000271119.1	AC026412.3	4.09811	-2.60497	1.39114	0.0611306	0.999946
ENSG00000250731.1	TPM3P6	18.4527	1.06048	0.566668	0.061285	0.999946
ENSG00000145808.9	ADAMTS19	1.59068	-4.06587	2.17315	0.0613507	0.999946
ENSG00000259442.1	AC105339.3	10.9034	-1.51244	0.810929	0.0621717	0.999946
ENSG00000104825.16	NFKBIB	55.569	-0.612938	0.329408	0.0627833	0.999946
ENSG00000231787.4	AC234782.2	8.4454	1.59612	0.858596	0.0630289	0.999946
ENSG00000135119.14	RNFT2	111.793	-0.426565	0.229684	0.063285	0.999946
ENSG00000275834.1	AC084368.1	3.4956	-2.74346	1.47817	0.0634562	0.999946
ENSG00000114771.13	AADAC	7.64037	1.69076	0.911164	0.06351	0.999946
ENSG00000204220.11	PFDN6	82.5803	-0.501653	0.270425	0.0635884	0.999946
ENSG00000202079.1	RF00019	2.06612	3.60884	1.94672	0.0637672	0.999946
ENSG00000150630.3	VEGFC	519.684	-0.215134	0.116144	0.0639834	0.999946
ENSG00000134333.13	LDHA	5307.03	-0.113815	0.061631	0.0647885	0.999946
ENSG00000152078.9	TMEM56	17.7144	-1.09549	0.594292	0.0652788	0.999946
ENSG00000261971.7	MMP25-AS1	75.8258	-0.530669	0.288163	0.0655396	0.999946
ENSG00000207385.1	RNU6-310P	1.58027	-4.01712	2.18225	0.0656482	0.999946
ENSG00000200253.1	RNU6-529P	2.87121	2.89177	1.57308	0.0660197	0.999946
ENSG00000185875.12	THNSL1	68.4466	-0.554133	0.302083	0.0665986	0.999946
ENSG00000182901.16	RGS7	10.5526	-1.41033	0.768845	0.066602	0.999946
ENSG00000131171.12	SH3BGRL	1505.83	-0.146868	0.080076	0.0666382	0.999946
ENSG00000152253.8	SPC25	84.6739	-0.480543	0.262031	0.0666667	0.999946
ENSG00000156466.9	GDF6	184.402	-0.33296	0.181828	0.0670727	0.999946
ENSG00000271555.1	AC113139.1	2.77197	3.11972	1.70753	0.0676936	0.999946
ENSG00000277662.1	AL354696.1	5.7761	-2.03931	1.11653	0.0677796	0.999946
ENSG00000163110.14	PDLIM5	5455.91	-0.11042	0.060535	0.0681412	0.999946
ENSG00000101162.3	TUBB1	34.2393	0.741557	0.408	0.0691339	0.999946
ENSG00000200351.1	RF00019	3.90433	2.39069	1.31657	0.0693931	0.999946
ENSG00000171848.14	RRM2	980.593	-0.171783	0.094661	0.0695671	0.999946
ENSG00000151332.18	MBIP	243.869	0.297165	0.163771	0.0695979	0.999946
ENSG00000255255.1	PPP1R1AP1	4.35189	-2.28214	1.26168	0.0704805	0.999946
ENSG00000143742.12	SRP9	1470.03	-0.151873	0.0840573	0.070796	0.999946
ENSG00000272654.1	AL358472.2	18.2467	1.01518	0.562453	0.0710881	0.999946
ENSG00000149328.14	GLB1L2	9.01259	1.48787	0.82544	0.0714646	0.999946
ENSG00000169299.13	PGM2	1035.99	-0.164773	0.0915292	0.071826	0.999946
ENSG00000235109.7	ZSCAN31	141.677	0.36766	0.204453	0.0721356	0.999946
ENSG00000138182.14	KIF20B	921.499	-0.169611	0.0943942	0.0723617	0.999946
ENSG00000279707.1	AC120349.3	11.5776	-1.30521	0.727139	0.0726541	0.999946
ENSG00000107798.17	LIPA	970.556	-0.168556	0.0939119	0.0726811	0.999946
ENSG00000183117.18	CSMD1	264.833	-0.450889	0.251503	0.0730078	0.999946
ENSG00000183060.15	LYSMD4	108.235	0.424766	0.236968	0.0730523	0.999946
ENSG00000213221.4	DNLZ	10.2896	1.46169	0.815756	0.0731609	0.999946
ENSG00000285545.1	AC124798.2	3.04722	3.00903	1.67991	0.0732641	0.999946
ENSG00000251874.1	RNU6-615P	2.99822	-2.90427	1.62314	0.0735683	0.999946
ENSG00000267006.1	AC008507.2	12.6847	-1.22572	0.686026	0.073987	0.999946
ENSG00000223309.1	RNU6-722P	2.1922	-3.28457	1.84299	0.0747172	0.999946
ENSG00000267641.1	BNIP3P16	6.14066	1.99046	1.11886	0.0752375	0.999946
ENSG00000233330.1	AL078581.1	6.58196	-1.89895	1.06877	0.0756079	0.999946
ENSG00000164161.9	HHIP	28531	-0.101641	0.0572839	0.0760066	0.999946
ENSG00000173482.16	PTPRM	3006.18	0.122173	0.0689687	0.0764908	0.999946
ENSG00000155096.13	AZIN1	1589.9	-0.139352	0.0788088	0.0770233	0.999946
ENSG00000120149.8	MSX2	2.22621	-3.25698	1.8435	0.0772725	0.999946
ENSG00000242628.5	AC009228.1	2.90375	-2.94621	1.66779	0.0773064	0.999946
ENSG00000184860.9	SDR42E1	11.4261	1.27321	0.721252	0.0775165	0.999946
ENSG00000239494.2	RN7SL333P	7.88725	1.55055	0.878562	0.0775847	0.999946
ENSG00000156531.16	PHF6	1147.51	-0.155958	0.0884416	0.0778323	0.999946
ENSG00000110958.15	PTGES3	3141.33	-0.121388	0.0688668	0.0779588	0.999946
ENSG00000176619.12	LMNB2	2739.03	-0.127336	0.0723356	0.0783492	0.999946
ENSG00000251639.2	AC092535.2	1.95591	-3.43856	1.95337	0.0783541	0.999946
ENSG00000173401.9	GLIPR1L1	9.34276	1.42641	0.810486	0.0784171	0.999946
ENSG00000249572.1	AC034231.1	11.8486	-1.32963	0.755709	0.0785018	0.999946
ENSG00000165233.17	CARD19	280.869	0.263308	0.149863	0.0789187	0.999946
ENSG00000004846.16	ABCB5	3.2395	-2.70819	1.5427	0.0791772	0.999946
ENSG00000235192.1	AC009495.3	3.9268	2.30428	1.31382	0.0794507	0.999946
ENSG00000270133.1	AC025766.1	2.08143	-3.37718	1.92918	0.080019	0.999946
ENSG00000224802.2	TUBB4BP2	5.94371	1.85594	1.06034	0.0800621	0.999946
ENSG00000148773.13	MKI67	8265.91	-0.103648	0.0592341	0.0801515	0.999946
ENSG00000212766.9	EWSAT1	20.807	0.965603	0.552542	0.0805394	0.999946
ENSG00000214389.2	RPS3AP26	336.036	0.651402	0.373497	0.0811484	0.999946
ENSG00000251726.1	RNU7-41P	1.86	3.43595	1.97569	0.0820152	0.999946
ENSG00000212695.5	AL583805.1	5.40705	1.96865	1.13324	0.0823535	0.999946
ENSG00000212534.1	SNORD70	2.20726	3.20539	1.84556	0.0824196	0.999946
ENSG00000272505.1	AC104964.3	4.49522	-2.05334	1.18255	0.0824997	0.999946
ENSG00000072163.19	LIMS2	779.364	0.185376	0.10679	0.0825833	0.999946
ENSG00000140368.12	PSTPIP1	11.1355	1.26209	0.727431	0.0827414	0.999946
ENSG00000145050.16	MANF	992.39	-0.178883	0.103339	0.083446	0.999946
ENSG00000163687.13	DNASE1L3	12.7041	-1.21349	0.701083	0.0834731	0.999946
ENSG00000125878.6	TCF15	10.9593	1.28394	0.742418	0.0837368	0.999946
ENSG00000104894.11	CD37	109.44	0.406462	0.235513	0.0843734	0.999946
ENSG00000147419.17	CCDC25	952.997	-0.175279	0.101718	0.0848555	0.999946
ENSG00000203280.4	AL022323.1	34.2339	-0.771959	0.448081	0.0849223	0.999946
ENSG00000152332.15	UHMK1	2342	-0.126946	0.0737332	0.0851249	0.999946
ENSG00000248516.1	AC105415.1	2.18246	3.14994	1.83211	0.0855602	0.999946
ENSG00000271098.1	IMMP1LP3	2.88813	-3.01438	1.75371	0.085641	0.999946
ENSG00000186862.18	PDZD7	14.9963	1.1497	0.669746	0.086048	0.999946
ENSG00000273797.1	AL133445.2	19.2796	-0.970416	0.566537	0.0867329	0.999946
ENSG00000174080.10	CTSF	397.826	0.23446	0.137103	0.0872463	0.999946
ENSG00000279106.1	AC009093.7	9.08598	-1.42003	0.830905	0.0874484	0.999946
ENSG00000135480.15	KRT7	1850.35	-0.150781	0.0882361	0.0874809	0.999946
ENSG00000278771.1	RN7SL3	6492.49	0.13211	0.0773419	0.0876116	0.999946
ENSG00000117758.13	STX12	1380.66	-0.14102	0.0825864	0.0877201	0.999946
ENSG00000250318.1	AC003072.1	28.2123	0.804513	0.471356	0.087858	0.999946
ENSG00000272168.6	CASC15	673.835	0.182708	0.10725	0.0884619	0.999946
ENSG00000170522.9	ELOVL6	647.345	-0.182561	0.107261	0.0887521	0.999946
ENSG00000258555.6	SPECC1L-ADORA2A	4.6569	-2.19601	1.29149	0.0890608	0.999946
ENSG00000250192.1	AC105390.1	2.53975	2.88092	1.69673	0.089523	0.999946
ENSG00000157613.10	CREB3L1	94.7613	-0.434839	0.256318	0.0897938	0.999946
ENSG00000245532.8	NEAT1	20470.2	0.255829	0.15092	0.0900503	0.999946
ENSG00000244052.1	RPL5P24	1.79966	-3.3976	2.00435	0.090054	0.999946
ENSG00000265333.1	MIR3137	2.73126	2.82072	1.66516	0.0902712	0.999946
ENSG00000213641.4	RPL7AP4	1.7626	-3.38221	1.99768	0.0904428	0.999946
ENSG00000275070.1	RF00017	1.80486	-3.39514	2.01042	0.0912633	0.999946
ENSG00000205639.10	MFSD2B	16.7955	1.01371	0.600416	0.0913461	0.999946
ENSG00000068366.19	ACSL4	2336.57	-0.121987	0.072264	0.0913965	0.999946
ENSG00000206605.1	RNU6-946P	3.40867	2.45861	1.4573	0.0915847	0.999946
ENSG00000143753.12	DEGS1	1271.45	-0.143816	0.0854728	0.0924541	0.999946
ENSG00000166046.10	TCP11L2	490.035	0.201032	0.119487	0.092479	0.999946
ENSG00000233613.5	DCUN1D2-AS	7.63598	-1.50116	0.892297	0.0924997	0.999946
ENSG00000284600.1	AC093390.2	1.88832	3.37819	2.00876	0.0926219	0.999946
ENSG00000262482.1	AC004034.1	5.81056	2.02214	1.2032	0.0928348	0.999946
ENSG00000175894.16	TSPEAR	4.67431	-2.06465	1.22859	0.0928587	0.999946
ENSG00000230606.10	AC092683.1	9.71838	-1.32554	0.790802	0.093699	0.999946
ENSG00000065911.11	MTHFD2	833.451	-0.164238	0.0980389	0.0938886	0.999946
ENSG00000170385.9	SLC30A1	1593.52	-0.136067	0.0812347	0.0939378	0.999946
ENSG00000283064.1	AL353759.1	3.82904	-2.38631	1.42494	0.093998	0.999946
ENSG00000119632.3	IFI27L2	20.0651	0.95911	0.573217	0.0942868	0.999946
ENSG00000284770.1	TBCE	2.73048	2.76959	1.65722	0.0946771	0.999946
ENSG00000227304.3	AC067942.1	13.8753	-1.19817	0.717294	0.0948405	0.999946
ENSG00000185507.20	IRF7	37.5097	-0.660745	0.39598	0.0951907	0.999946
ENSG00000213471.10	TTLL13P	2.23087	3.10272	1.86037	0.0953552	0.999946
ENSG00000274191.1	AC026333.4	2.21901	3.01181	1.80639	0.095453	0.999946
ENSG00000160796.16	NBEAL2	2558.66	0.118825	0.0713344	0.0957629	0.999946
ENSG00000264324.1	AC006030.1	3.76282	2.32101	1.39415	0.0959493	0.999946
ENSG00000182103.4	FAM181B	2.52867	3.06114	1.83996	0.096172	0.999946
ENSG00000253522.6	MIR3142HG	13.618	1.21647	0.731697	0.0964073	0.999946
ENSG00000076242.14	MLH1	568.674	0.186602	0.112299	0.096584	0.999946
ENSG00000132824.13	SERINC3	2771.69	-0.114489	0.0690129	0.097127	0.999946
ENSG00000273703.1	HIST1H2BM	552.882	-0.192759	0.116207	0.0971642	0.999946
ENSG00000236583.1	AP004290.1	25.4264	0.807608	0.486875	0.0971643	0.999946
ENSG00000230068.2	CDC42-IT1	34.7465	-0.698662	0.421241	0.0972005	0.999946
ENSG00000171227.6	TMEM37	45.8039	0.601614	0.362817	0.0972824	0.999946
ENSG00000213609.3	RPL7AP50	6.23218	-1.89055	1.14045	0.097372	0.999946
ENSG00000147036.11	LANCL3	69.4145	-0.480726	0.290384	0.0978259	0.999946
ENSG00000221355.1	MIR1288	2.58817	2.78139	1.68057	0.0979193	0.999946
ENSG00000125409.12	TEKT3	2.72737	-2.66431	1.61178	0.0983253	0.999946
ENSG00000259595.1	AC025043.1	5.9621	-1.81371	1.09806	0.0985876	0.999946
ENSG00000285190.1	AC018754.1	2.57907	-2.72549	1.65251	0.0990864	0.999946
ENSG00000159714.11	ZDHHC1	193.082	0.295707	0.179517	0.0995103	0.999946
ENSG00000117152.13	RGS4	666.53	-0.173398	0.105293	0.0995962	0.999946
ENSG00000252357.1	RF00019	1.51136	-3.71839	2.25838	0.0996632	0.999946
ENSG00000111199.10	TRPV4	307.16	0.240135	0.145879	0.0997378	0.999946
ENSG00000229245.2	AL359636.1	2.58407	-2.75414	1.67739	0.100607	0.999946
ENSG00000159840.15	ZYX	1609.61	-0.147598	0.0899007	0.100633	0.999946
ENSG00000283288.1	SMIM33	3.8166	-2.30532	1.40549	0.100958	0.999946
ENSG00000080709.15	KCNN2	14.0081	-1.06694	0.650651	0.101045	0.999946
ENSG00000235613.2	NSRP1P1	17.1632	-1.0295	0.628111	0.101205	0.999946
ENSG00000223685.5	LINC00571	11.6497	1.17421	0.716854	0.10142	0.999946
ENSG00000259614.2	AC087477.6	7.85266	1.48821	0.909375	0.101732	0.999946
ENSG00000152939.15	MARVELD2	23.8011	0.8103	0.495398	0.101912	0.999946
ENSG00000270890.1	AL049844.2	14.9576	-1.04967	0.641811	0.101949	0.999946
ENSG00000077147.15	TM9SF3	3906.54	-0.112667	0.0688955	0.101981	0.999946
ENSG00000152705.7	CATSPER3	3.17036	-2.70994	1.65795	0.102151	0.999946
ENSG00000276645.1	RF00017	4.53857	1.91779	1.17339	0.102174	0.999946
ENSG00000172893.15	DHCR7	1216.72	-0.14415	0.0882426	0.102349	0.999946
ENSG00000124678.17	TCP11	5.28112	-1.83248	1.12179	0.102358	0.999946
ENSG00000277979.1	AL591926.6	3.44966	-2.49235	1.52638	0.102501	0.999946
ENSG00000227683.1	AL358394.1	3.20494	-2.42608	1.48599	0.102545	0.999946
ENSG00000250742.2	LINC02381	37.1632	-0.696898	0.426866	0.102555	0.999946
ENSG00000201114.1	RF00019	5.53303	-1.73807	1.06462	0.102561	0.999946
ENSG00000167996.15	FTH1	1753.36	-0.128232	0.0785546	0.102596	0.999946
ENSG00000164093.16	PITX2	2.17476	2.99923	1.83766	0.102661	0.999946
ENSG00000261229.6	AC021483.2	4.66206	2.13607	1.30889	0.102687	0.999946
ENSG00000111371.15	SLC38A1	4914.13	-0.10186	0.0624266	0.102748	0.999946
ENSG00000160801.13	PTH1R	8.81898	1.43043	0.877289	0.102994	0.999946
ENSG00000280277.1	AL079342.3	1.94248	-3.19233	1.9594	0.103263	0.999946
ENSG00000160993.3	ALKBH4	100.273	-0.41447	0.254634	0.103586	0.999946
ENSG00000138778.11	CENPE	1640.77	-0.132437	0.0814612	0.103999	0.999946
ENSG00000137807.15	KIF23	864.016	-0.155632	0.0957649	0.104132	0.999946
ENSG00000269352.1	PTOV1-AS2	19.6465	-0.959993	0.590761	0.10416	0.999946
ENSG00000187609.15	EXD3	266.442	-0.260705	0.160457	0.104212	0.999946
ENSG00000160703.15	NLRX1	370.666	0.217139	0.1337	0.10436	0.999946
ENSG00000071539.13	TRIP13	552.747	-0.196586	0.121096	0.104508	0.999946
ENSG00000258626.2	COX7A2P1	7.50178	1.50839	0.929322	0.104567	0.999946
ENSG00000278842.1	AC008147.4	4.00618	-2.2652	1.39569	0.104591	0.999946
ENSG00000235297.3	FAUP1	2.53442	2.9405	1.81201	0.104636	0.999946
ENSG00000259518.1	LINC01583	7.34614	-1.57525	0.971214	0.104817	0.999946
ENSG00000166226.12	CCT2	2180.66	-0.129486	0.0799128	0.105158	0.999946
ENSG00000156990.14	RPUSD3	340.042	0.223595	0.138155	0.105568	0.999946
ENSG00000155850.7	SLC26A2	1062.93	-0.144576	0.0893318	0.105572	0.999946
ENSG00000201294.1	RNU6-1019P	5.60283	-1.75764	1.08709	0.105916	0.999946
ENSG00000140465.13	CYP1A1	24.5491	0.836139	0.51746	0.106126	0.999946
ENSG00000150687.11	PRSS23	5186.99	-0.102099	0.0632003	0.106205	0.999946
ENSG00000273445.1	AC133644.2	77.1219	-0.444932	0.275464	0.106265	0.999946
ENSG00000236431.1	AC009237.8	4.88579	1.8852	1.16718	0.106273	0.999946
ENSG00000258443.1	AC005225.1	2.66316	2.75109	1.70511	0.10665	0.999946
ENSG00000272807.1	AC007038.2	28.4025	0.737214	0.457416	0.107029	0.999946
ENSG00000218996.1	ARL4AP5	16.4803	-0.979859	0.608827	0.107524	0.999946
ENSG00000168672.3	FAM84B	1368.09	-0.134209	0.0833919	0.107534	0.999946
ENSG00000086848.14	ALG9	148.25	-0.326062	0.202606	0.107542	0.999946
ENSG00000279541.1	AC005261.5	170.832	-0.304625	0.189495	0.10793	0.999946
ENSG00000183665.5	TRMT12	142.164	-0.338592	0.210932	0.108446	0.999946
ENSG00000242853.3	RN7SL749P	13.8905	-1.0647	0.66339	0.108506	0.999946
ENSG00000124602.9	UNC5CL	2.98796	2.4341	1.51681	0.108548	0.999946
ENSG00000179242.15	CDH4	49.7656	-0.626084	0.390279	0.10867	0.999946
ENSG00000249992.1	TMEM158	21.9364	0.88403	0.551571	0.10899	0.999946
ENSG00000224691.1	AL133553.1	1.68977	3.2896	2.05304	0.109089	0.999946
ENSG00000223583.1	AL513365.1	20.0027	-0.866533	0.54093	0.109171	0.999946
ENSG00000212371.1	RF00404	4.07966	2.08912	1.30423	0.1092	0.999946
ENSG00000170615.14	SLC26A5	6.06961	1.59153	0.993676	0.109232	0.999946
ENSG00000205129.8	C4orf47	8.5709	1.3232	0.826709	0.109473	0.999946
ENSG00000105926.15	MPP6	570.746	-0.187285	0.117022	0.109504	0.999946
ENSG00000072501.17	SMC1A	2418.33	-0.11551	0.0722753	0.110001	0.999946
ENSG00000135316.17	SYNCRIP	3675.14	-0.113458	0.0710356	0.110223	0.999946
ENSG00000230202.1	AL450405.1	105.748	0.386492	0.242056	0.110331	0.999946
ENSG00000170577.7	SIX2	9.79209	-1.24437	0.779344	0.110335	0.999946
ENSG00000285601.1	AC084262.2	6.88581	1.46679	0.919207	0.110552	0.999946
ENSG00000224003.1	YES1P1	5.86231	1.89068	1.18485	0.110553	0.999946
ENSG00000173209.23	AHSA2P	520.619	0.187195	0.117324	0.110591	0.999946
ENSG00000240211.1	AC092849.1	2.92149	-2.55078	1.59923	0.110711	0.999946
ENSG00000228036.1	HSPD1P9	2.25921	2.84801	1.78588	0.110772	0.999946
ENSG00000212719.11	C17orf51	301.528	-0.231486	0.145284	0.111086	0.999946
ENSG00000258527.1	ASB9P1	6.18027	-1.85653	1.1653	0.111118	0.999946
ENSG00000284526.1	AC015802.6	5.99591	-1.61671	1.01503	0.111212	0.999946
ENSG00000104626.14	ERI1	86.6387	-0.424673	0.266721	0.11134	0.999946
ENSG00000196611.4	MMP1	13798	0.0996893	0.0626448	0.111532	0.999946
ENSG00000104081.13	BMF	444.262	0.198951	0.125105	0.111774	0.999946
ENSG00000283297.1	TEX52	5.34658	-1.91818	1.20772	0.112226	0.999946
ENSG00000265334.1	AC130324.2	3.24215	-2.67246	1.68281	0.112266	0.999946
ENSG00000235328.1	AC006946.1	4.74182	1.77699	1.11908	0.112307	0.999946
ENSG00000057608.16	GDI2	6724.92	-0.093862	0.0591398	0.112486	0.999946
ENSG00000141665.12	FBXO15	2.74691	2.58589	1.62948	0.112526	0.999946
ENSG00000276855.1	AC015922.3	19.5068	-0.883646	0.55688	0.112563	0.999946
ENSG00000232931.5	LINC00342	471.599	-0.198753	0.125422	0.11304	0.999946
ENSG00000188906.15	LRRK2	95.8895	-0.419598	0.264822	0.113091	0.999946
ENSG00000236545.1	AP001619.2	5.53231	-1.66641	1.05294	0.113506	0.999946
ENSG00000133247.13	KMT5C	69.8259	-0.464654	0.29368	0.113609	0.999946
ENSG00000151414.14	NEK7	1342.16	-0.131373	0.083039	0.113635	0.999946
ENSG00000146555.18	SDK1	168.923	-0.312283	0.197447	0.113741	0.999946
ENSG00000180185.11	FAHD1	554.346	-0.199716	0.126334	0.113911	0.999946
ENSG00000228019.1	AC006480.1	4.41003	-1.94438	1.23056	0.114088	0.999946
ENSG00000169403.11	PTAFR	5.40625	-1.8357	1.16219	0.114217	0.999946
ENSG00000205038.11	PKHD1L1	407.596	0.205181	0.129972	0.114415	0.999946
ENSG00000243696.4	AC006254.1	8.22118	1.35438	0.858039	0.11446	0.999946
ENSG00000213654.9	GPSM3	15.1983	1.02319	0.648696	0.114726	0.999946
ENSG00000235885.7	LINC01828	20.8057	-0.878332	0.557164	0.114926	0.999946
ENSG00000099822.2	HCN2	14.2339	1.02003	0.647314	0.115074	0.999946
ENSG00000139433.9	GLTP	992.723	-0.150229	0.0953363	0.115076	0.999946
ENSG00000182791.4	CCDC87	8.60944	1.30354	0.827529	0.115205	0.999946
ENSG00000130935.9	NOL11	899.009	-0.148017	0.0941054	0.115747	0.999946
ENSG00000214629.3	RPSAP6	8.35317	1.34529	0.855397	0.115786	0.999946
ENSG00000233532.6	LINC00460	5.75243	-1.64412	1.04653	0.116178	0.999946
ENSG00000224438.3	RPL23AP14	3.18402	2.3053	1.47014	0.116862	0.999946
ENSG00000013297.11	CLDN11	3573.18	-0.104844	0.0668631	0.116873	0.999946
ENSG00000182253.14	SYNM	341.331	-0.217087	0.138479	0.116963	0.999946
ENSG00000258425.1	AC013451.1	6.58773	-1.65269	1.05435	0.116999	0.999946
ENSG00000257660.5	AC117498.2	1.96087	-3.00892	1.92134	0.117337	0.999946
ENSG00000279039.1	AC011447.6	17.2689	0.924703	0.590471	0.117339	0.999946
ENSG00000234329.1	AL604028.2	51.7337	-0.55697	0.355989	0.117683	0.999946
ENSG00000229820.2	CR391992.1	12.3358	-1.07546	0.688382	0.118217	0.999946
ENSG00000233276.4	GPX1	2616.89	0.111761	0.0715718	0.1184	0.999946
ENSG00000163946.13	FAM208A	2052.54	-0.121275	0.0777095	0.118613	0.999946
ENSG00000255247.1	AP003390.2	2.23223	-2.76635	1.77324	0.118747	0.999946
ENSG00000275178.1	AC018529.1	1.99814	2.93996	1.88491	0.118823	0.999946
ENSG00000126261.12	UBA2	1963.77	-0.121079	0.0776311	0.118838	0.999946
ENSG00000106392.10	C1GALT1	479.209	-0.187598	0.120357	0.119073	0.999946
ENSG00000227467.3	LINC01537	8.03838	-1.36351	0.875081	0.119198	0.999946
ENSG00000167699.13	GLOD4	705.009	-0.170288	0.109325	0.119322	0.999946
ENSG00000260001.6	TGFBR3L	5.25322	1.74457	1.12051	0.119485	0.999946
ENSG00000137501.17	SYTL2	30.1478	0.680469	0.437197	0.119604	0.999946
ENSG00000145386.9	CCNA2	1064.57	-0.13779	0.0885575	0.119722	0.999946
ENSG00000261758.1	AC117382.2	7.03413	-1.522	0.978712	0.11992	0.999946
ENSG00000138160.5	KIF11	1354.08	-0.131104	0.0843332	0.120042	0.999946
ENSG00000215301.10	DDX3X	8667.58	-0.101274	0.0651735	0.120203	0.999946
ENSG00000280355.1	AL132656.4	23.45	-0.772019	0.497108	0.120418	0.999946
ENSG00000198176.12	TFDP1	1896.2	-0.132394	0.0852685	0.120503	0.999946
ENSG00000197355.10	UAP1L1	755.177	0.168534	0.108546	0.120509	0.999946
ENSG00000277255.1	MIR7854	2.39144	2.6956	1.73686	0.120662	0.999946
ENSG00000226058.1	AC092570.1	2.00284	2.92655	1.88584	0.120698	0.999946
ENSG00000163661.3	PTX3	1600.9	-0.143111	0.0923129	0.121074	0.999946
ENSG00000164924.17	YWHAZ	10556	-0.0945463	0.0610205	0.121281	0.999946
ENSG00000231409.3	AC018868.1	8.02592	-1.39196	0.900495	0.122158	0.999946
ENSG00000151458.11	ANKRD50	4618.02	-0.106652	0.0690481	0.122441	0.999946
ENSG00000264296.1	AC090666.1	11.4545	-1.25613	0.813745	0.122676	0.999946
ENSG00000226288.2	OR52I2	4.53637	1.79314	1.16207	0.122816	0.999946
ENSG00000162616.8	DNAJB4	2962.72	-0.1107	0.0717612	0.122925	0.999946
ENSG00000229750.1	AC096649.1	1.88706	-3.06994	1.99041	0.122984	0.999946
ENSG00000114650.19	SCAP	1498.4	0.122741	0.0797344	0.123714	0.999946
ENSG00000123144.10	TRIR	1191.35	-0.135502	0.0880391	0.123778	0.999946
ENSG00000105085.10	MED26	109.693	-0.360224	0.234051	0.123783	0.999946
ENSG00000248968.1	AC012640.1	2.69032	-2.48818	1.61728	0.123926	0.999946
ENSG00000142513.5	ACP4	13.4515	1.01341	0.658706	0.123928	0.999946
ENSG00000064205.10	WISP2	3.22135	2.29782	1.49398	0.124037	0.999946
ENSG00000260896.5	ARLNC1	6.94423	-1.42488	0.927274	0.124383	0.999946
ENSG00000285793.1	AC125232.2	3.07749	-2.34598	1.52739	0.124552	0.999946
ENSG00000260228.5	AC009119.1	5.37512	1.7541	1.14238	0.124666	0.999946
ENSG00000243483.1	AC078785.3	2.03469	2.91071	1.89594	0.124726	0.999946
ENSG00000117461.14	PIK3R3	444.054	-0.194326	0.126639	0.124908	0.999946
ENSG00000257477.1	LINC01154	10.5571	-1.17494	0.765774	0.124953	0.999946
ENSG00000272510.1	AL121992.3	1.74397	-3.02183	1.96961	0.124974	0.999946
ENSG00000249649.1	MRPS33P2	3.79598	-2.20564	1.43822	0.12513	0.999946
ENSG00000201564.1	RN7SKP50	14.8884	1.02874	0.671009	0.125244	0.999946
ENSG00000231579.3	RPL7P21	5.04903	1.71625	1.11957	0.125287	0.999946
ENSG00000144278.14	GALNT13	54.9895	-0.555012	0.36207	0.125304	0.999946
ENSG00000236200.5	KDM4A-AS1	24.0113	0.786971	0.513559	0.125427	0.999946
ENSG00000125249.6	RAP2A	1448.37	-0.123402	0.0805403	0.125479	0.999946
ENSG00000104442.9	ARMC1	820.864	-0.150979	0.0985431	0.125495	0.999946
ENSG00000238121.5	LINC00426	17.9045	-0.912297	0.595782	0.125705	0.999946
ENSG00000253961.1	AC009563.1	10.1698	-1.17234	0.765615	0.125712	0.999946
ENSG00000229327.1	AL391839.1	9.60937	-1.1933	0.780299	0.126193	0.999946
ENSG00000250081.1	AC025176.1	3.56571	2.1466	1.40503	0.126562	0.999946
ENSG00000132330.16	SCLY	124.875	0.33601	0.219946	0.12659	0.999946
ENSG00000253744.1	AC025442.1	3.83951	2.05141	1.34301	0.126644	0.999946
ENSG00000214309.4	MBLAC1	21.3749	0.837423	0.548283	0.126673	0.999946
ENSG00000174891.12	RSRC1	300.383	-0.226316	0.148194	0.126721	0.999946
ENSG00000231466.2	AL022324.2	12.27	-1.09178	0.715033	0.126788	0.999946
ENSG00000168843.13	FSTL5	62.6641	-0.505336	0.331009	0.126847	0.999946
ENSG00000090520.11	DNAJB11	614.082	-0.173205	0.113462	0.126875	0.999946
ENSG00000276250.1	AC127024.6	2.21601	2.76755	1.81387	0.127067	0.999946
ENSG00000257094.1	AC016957.1	2.74523	2.43479	1.59599	0.127118	0.999946
ENSG00000142166.12	IFNAR1	1466.61	-0.126371	0.0828891	0.127365	0.999946
ENSG00000066279.17	ASPM	3714.1	-0.101825	0.0667999	0.127428	0.999946
ENSG00000279573.1	AC134407.2	20.437	0.845964	0.555126	0.12753	0.999946
ENSG00000163746.11	PLSCR2	2.29562	-2.74603	1.80208	0.127556	0.999946
ENSG00000257896.1	AC093012.1	19.3948	0.827011	0.54335	0.127994	0.999946
ENSG00000144504.15	ANKMY1	218.722	0.266075	0.174996	0.128395	0.999946
ENSG00000226330.1	AL606489.1	24.1493	-0.752461	0.495118	0.128571	0.999946
ENSG00000179295.17	PTPN11	3456.94	-0.110154	0.072522	0.128786	0.999946
ENSG00000283782.2	AC116366.3	4.39304	-1.93103	1.27145	0.128823	0.999946
ENSG00000270479.1	BNIP3P37	5.24782	1.71627	1.13046	0.128962	0.999946
ENSG00000279589.1	AC079416.2	20.7189	-0.829013	0.546641	0.129378	0.999946
ENSG00000167721.10	TSR1	731.133	-0.170204	0.112346	0.129771	0.999946
ENSG00000166886.12	NAB2	217.691	0.264853	0.174865	0.129871	0.999946
ENSG00000104432.13	IL7	44.5797	0.545978	0.360599	0.130004	0.999946
ENSG00000239988.1	RPL31P60	4.41036	1.76919	1.1697	0.130402	0.999946
ENSG00000119812.18	FAM98A	1170.13	-0.139335	0.0921389	0.130474	0.999946
ENSG00000176349.11	AC104129.1	19.1847	-0.839256	0.555156	0.130598	0.999946
ENSG00000254598.2	CSNK2A3	3.44338	2.12354	1.40489	0.130652	0.999946
ENSG00000231024.1	AC092431.1	1.7387	3.10102	2.05161	0.13066	0.999946
ENSG00000148572.15	NRBF2	288.767	-0.224914	0.148926	0.130982	0.999946
ENSG00000256779.2	AP002383.3	2.58674	-2.48046	1.64246	0.13099	0.999946
ENSG00000121053.5	EPX	2.89384	-2.38798	1.58311	0.131448	0.999946
ENSG00000146830.10	GIGYF1	1121.04	0.134063	0.0888805	0.131464	0.999946
ENSG00000180251.4	SLC9A4	2.15638	2.73454	1.81332	0.131548	0.999946
ENSG00000125247.15	TMTC4	836.894	0.146092	0.0968831	0.131576	0.999946
ENSG00000140443.14	IGF1R	5068.3	-0.0936104	0.0621001	0.131705	0.999946
ENSG00000091704.9	CPA1	1.80016	-3.13049	2.0773	0.13181	0.999946
ENSG00000280424.1	BX537318.2	9.09674	1.23893	0.822456	0.13197	0.999946
ENSG00000250980.1	AC113155.1	19.3216	0.830391	0.55143	0.132096	0.999946
ENSG00000262873.1	AC127496.5	2.1292	-3.0789	2.04511	0.132198	0.999946
ENSG00000122641.10	INHBA	971.214	-0.144458	0.0959614	0.132229	0.999946
ENSG00000178015.4	GPR150	6.41271	1.42441	0.946564	0.132369	0.999946
ENSG00000225751.2	AC087501.1	11.5447	-1.07709	0.71622	0.132618	0.999946
ENSG00000272088.1	AL512413.1	5.40985	1.59589	1.06187	0.132862	0.999946
ENSG00000279887.1	AC046158.4	10.3002	1.14051	0.759481	0.133176	0.999946
ENSG00000260517.3	AC009093.2	19.2421	-0.84629	0.563559	0.133178	0.999946
ENSG00000134201.11	GSTM5	3.944	2.03803	1.35835	0.13352	0.999946
ENSG00000169715.14	MT1E	550.934	-0.179088	0.11938	0.133575	0.999946
ENSG00000164506.14	STXBP5	1102.22	-0.131003	0.0874439	0.134099	0.999946
ENSG00000214783.9	POLR2J4	19.9771	-0.812715	0.542665	0.134227	0.999946
ENSG00000120694.19	HSPH1	2268.67	-0.120698	0.080639	0.134452	0.999946
ENSG00000135919.12	SERPINE2	213.145	-0.258879	0.173031	0.134616	0.999946
ENSG00000174796.12	THAP6	175.452	0.280977	0.187867	0.134752	0.999946
ENSG00000264529.1	AC006270.2	6.68127	1.41506	0.946272	0.134807	0.999946
ENSG00000202344.1	RN7SKP208	7.38306	1.3371	0.894332	0.134894	0.999946
ENSG00000204516.9	MICB	47.7534	-0.524967	0.351152	0.134919	0.999946
ENSG00000278469.1	RF00017	3.05712	2.27056	1.519	0.134972	0.999946
ENSG00000279570.1	AC099804.1	16.7372	-0.914725	0.612013	0.135014	0.999946
ENSG00000225974.1	AC005550.1	4.1821	-1.82696	1.22262	0.135097	0.999946
ENSG00000168477.19	TNXB	5.24053	-1.85436	1.24141	0.135242	0.999946
ENSG00000199938.1	RF00019	3.99591	2.01304	1.34821	0.135406	0.999946
ENSG00000271818.1	RN7SKP4	1.89748	-2.90329	1.94572	0.135662	0.999946
ENSG00000253955.1	AC008663.2	3.64229	2.24261	1.50312	0.135706	0.999946
ENSG00000261588.1	AC093249.4	2.40415	-2.53242	1.6981	0.135876	0.999946
ENSG00000204113.6	BMP2KL	22.5879	0.759243	0.509137	0.1359	0.999946
ENSG00000272463.1	AL357054.4	17.9511	-0.853422	0.572903	0.136317	0.999946
ENSG00000270808.1	AC022400.4	3.3533	-2.27594	1.5283	0.136437	0.999946
ENSG00000206651.1	RF00019	3.70124	2.08612	1.40106	0.136497	0.999946
ENSG00000147485.12	PXDNL	16.4272	0.879373	0.590631	0.136521	0.999946
ENSG00000169087.10	HSPBAP1	252.314	0.235943	0.158524	0.136652	0.999946
ENSG00000149403.12	GRIK4	9.0792	1.27276	0.855136	0.136653	0.999946
ENSG00000266994.1	AC020663.1	2.79991	-2.43373	1.63627	0.136918	0.999946
ENSG00000117222.13	RBBP5	554.368	-0.171489	0.115321	0.136997	0.999946
ENSG00000115758.12	ODC1	1637.34	-0.126431	0.085072	0.137235	0.999946
ENSG00000225195.2	AC078962.1	9.42805	1.18659	0.798443	0.137245	0.999946
ENSG00000203855.7	HSD3BP4	2.43569	-2.49752	1.68086	0.137317	0.999946
ENSG00000276765.1	MIR8073	1.80982	-2.94281	1.98075	0.137357	0.999946
ENSG00000091106.18	NLRC4	15.666	-0.922378	0.620904	0.137401	0.999946
ENSG00000198580.7	AC073343.1	5.4254	-1.64114	1.10502	0.137497	0.999946
ENSG00000226415.1	TPI1P1	4.77902	1.67256	1.12671	0.137686	0.999946
ENSG00000125965.8	GDF5	2.45031	-2.61432	1.7619	0.137859	0.999946
ENSG00000049246.14	PER3	144.907	-0.304285	0.205075	0.137868	0.999946
ENSG00000223482.7	NUTM2A-AS1	325.208	-0.209624	0.141361	0.138099	0.999946
ENSG00000136897.7	MRPL50	320.993	-0.20922	0.141198	0.138406	0.999946
ENSG00000265055.1	AC145343.1	2.24684	-2.78682	1.88225	0.138718	0.999946
ENSG00000138468.15	SENP7	724.848	0.167667	0.113326	0.139006	0.999946
ENSG00000248643.5	RBM14-RBM4	31.3855	0.649103	0.43894	0.139195	0.999946
ENSG00000162337.11	LRP5	2706.99	0.109115	0.0737982	0.139259	0.999946
ENSG00000240849.10	TMEM189	1038.08	-0.136954	0.092677	0.139474	0.999946
ENSG00000099385.11	BCL7C	302.639	0.231469	0.156692	0.139615	0.999946
ENSG00000279629.1	AC048380.3	2.84943	2.35603	1.59495	0.139627	0.999946
ENSG00000029993.14	HMGB3	857.955	-0.150006	0.101603	0.139837	0.999946
ENSG00000115042.9	FAHD2A	227.53	0.25296	0.171455	0.140113	0.999946
ENSG00000258982.1	AL133523.1	2.85258	-2.3335	1.58237	0.140297	0.999946
ENSG00000142233.11	NTN5	3.1308	2.21982	1.50535	0.140315	0.999946
ENSG00000118260.14	CREB1	1482.25	-0.12007	0.081495	0.14066	0.999946
ENSG00000238186.1	AL603839.2	2.73456	-2.35763	1.60212	0.141136	0.999946
ENSG00000184984.9	CHRM5	15.9858	-0.921016	0.626071	0.141263	0.999946
ENSG00000240370.6	RPL13P5	19.5493	-0.824601	0.560641	0.141341	0.999946
ENSG00000285373.1	LINC02478	9.0938	1.19031	0.809849	0.141618	0.999946
ENSG00000173156.6	RHOD	183.307	0.28029	0.19073	0.141679	0.999946
ENSG00000270751.1	FBXW7-AS1	2.6501	2.34003	1.59252	0.141727	0.999946
ENSG00000173674.10	EIF1AX	1166.17	-0.130309	0.0887069	0.141837	0.999946
ENSG00000168398.6	BDKRB2	4.00554	-1.93594	1.31854	0.14204	0.999946
ENSG00000233817.1	AL162727.1	16.5286	0.877944	0.597965	0.142044	0.999946
ENSG00000233864.7	TTTY15	77.3578	-0.415044	0.282753	0.142141	0.999946
ENSG00000255456.1	AC084125.3	1.64039	-3.02953	2.06555	0.14246	0.999946
ENSG00000246889.2	AP000487.1	34.1083	0.632713	0.431398	0.142469	0.999946
ENSG00000243701.5	DUBR	141.181	-0.30327	0.20682	0.142553	0.999946
ENSG00000083828.15	ZNF586	220.62	0.245098	0.167151	0.142559	0.999946
ENSG00000242791.2	AC117395.1	2.36463	-2.48366	1.69396	0.142597	0.999946
ENSG00000280237.3	MIR4697HG	2.01982	2.85594	1.94856	0.142739	0.999946
ENSG00000138111.14	MFSD13A	89.7486	0.373775	0.255068	0.142815	0.999946
ENSG00000138829.11	FBN2	9040.06	-0.0953247	0.0650555	0.142844	0.999946
ENSG00000170759.10	KIF5B	6447.5	-0.096813	0.0661385	0.14325	0.999946
ENSG00000202417.1	RF00019	6.30229	-1.4045	0.959515	0.14326	0.999946
ENSG00000135048.13	CEMIP2	2126.61	-0.108216	0.0739686	0.143467	0.999946
ENSG00000147324.10	MFHAS1	77.7298	-0.407953	0.278858	0.143483	0.999946
ENSG00000285974.1	AC026624.1	7.68714	-1.35318	0.925239	0.143598	0.999946
ENSG00000103534.16	TMC5	5.90666	-1.54509	1.05668	0.143683	0.999946
ENSG00000118402.5	ELOVL4	123.934	-0.32429	0.221857	0.143821	0.999946
ENSG00000138071.13	ACTR2	6491.86	-0.0899172	0.061604	0.1444	0.999946
ENSG00000077157.21	PPP1R12B	398.846	0.197779	0.135571	0.144604	0.999946
ENSG00000178031.16	ADAMTSL1	565.587	-0.175246	0.120167	0.144744	0.999946
ENSG00000272316.1	AL021368.2	28.1355	0.669797	0.459473	0.144909	0.999946
ENSG00000188042.7	ARL4C	350.238	-0.201058	0.137964	0.145026	0.999946
ENSG00000118094.11	TREH	19.7564	0.806788	0.55363	0.145043	0.999946
ENSG00000206924.1	RNU6-689P	1.74643	-2.91938	2.00356	0.145089	0.999946
ENSG00000168092.13	PAFAH1B2	3052.53	-0.104143	0.0714863	0.145163	0.999946
ENSG00000171094.17	ALK	15.8978	-0.879917	0.604053	0.145203	0.999946
ENSG00000124440.15	HIF3A	358.052	0.197202	0.135411	0.145305	0.999946
ENSG00000156206.13	CFAP161	13.7471	0.959297	0.658762	0.145334	0.999946
ENSG00000170144.20	HNRNPA3	4135.99	-0.117584	0.0807554	0.145379	0.999946
ENSG00000198252.11	STYX	1091.61	-0.130804	0.089894	0.145644	0.999946
ENSG00000221823.10	PPP3R1	614.174	-0.158929	0.109261	0.145786	0.999946
ENSG00000239653.1	PSMD6-AS2	103.611	0.380112	0.261436	0.145963	0.999946
ENSG00000117586.10	TNFSF4	690.683	-0.151358	0.104249	0.146531	0.999946
ENSG00000227906.7	SNAP25-AS1	3.1706	-2.24885	1.54897	0.146548	0.999946
ENSG00000230718.1	AC114878.1	5.3153	-1.65306	1.13872	0.146591	0.999946
ENSG00000185917.13	SETD4	201.716	0.263838	0.182002	0.147159	0.999946
ENSG00000249464.5	LINC01091	11.1982	-1.03758	0.715945	0.147271	0.999946
ENSG00000250767.1	AC139783.1	1.95541	-2.76379	1.90788	0.147444	0.999946
ENSG00000277757.4	AL358394.3	2.21355	2.58376	1.78402	0.14754	0.999946
ENSG00000170382.11	LRRN2	2.03533	2.91648	2.01396	0.147581	0.999946
ENSG00000187260.15	WDR86	6.04431	1.46689	1.01318	0.147671	0.999946
ENSG00000013275.7	PSMC4	693.276	-0.154495	0.106798	0.148006	0.999946
ENSG00000249138.1	SLED1	1.7015	2.99126	2.06825	0.1481	0.999946
ENSG00000146677.7	AC004453.1	22.0136	0.736819	0.509463	0.148102	0.999946
ENSG00000198668.10	CALM1	8407.97	-0.0841711	0.0582841	0.148696	0.999946
ENSG00000252768.1	RNU6-856P	2.73185	-2.27442	1.5759	0.148948	0.999946
ENSG00000165899.11	OTOGL	49.0768	-0.519449	0.359957	0.148996	0.999946
ENSG00000269901.1	AC010531.5	7.91517	1.23673	0.857038	0.149014	0.999946
ENSG00000134058.11	CDK7	258.22	-0.227442	0.15762	0.149028	0.999946
ENSG00000254112.1	AP003467.2	9.61595	-1.3734	0.952407	0.149293	0.999946
ENSG00000158555.14	GDPD5	1770.15	0.113505	0.0787573	0.149527	0.999946
ENSG00000137133.10	HINT2	3.67678	-2.0627	1.43127	0.149538	0.999946
ENSG00000229018.5	PMS2P7	2.61834	-2.38005	1.65172	0.1496	0.999946
ENSG00000223042.1	RN7SKP161	7.33086	1.31479	0.912661	0.149693	0.999946
ENSG00000267658.1	AC099811.3	8.30354	-1.34136	0.931837	0.150015	0.999946
ENSG00000165644.10	COMTD1	47.672	0.524122	0.36416	0.150075	0.999946
ENSG00000282988.2	AL031777.3	5.26025	-1.65169	1.14779	0.150146	0.999946
ENSG00000275213.1	RF00017	2.22071	2.606	1.81122	0.150206	0.999946
ENSG00000253550.1	AC016065.2	13.4946	-0.985614	0.685057	0.150226	0.999946
ENSG00000279347.1	AC021945.1	7.15443	-1.36012	0.945507	0.150289	0.999946
ENSG00000025796.13	SEC63	2133.12	-0.106922	0.0743299	0.1503	0.999946
ENSG00000267150.1	AC006557.1	3.74741	-1.92232	1.33639	0.150309	0.999946
ENSG00000215388.3	ACTG1P3	29.8923	0.643601	0.447877	0.150717	0.999946
ENSG00000230175.1	AL451074.4	7.35521	-1.28762	0.896819	0.151069	0.999946
ENSG00000073910.21	FRY	1915.95	0.108164	0.0753416	0.151101	0.999946
ENSG00000089091.16	DZANK1	49.1553	-0.48863	0.340483	0.151256	0.999946
ENSG00000250803.6	AC010255.3	2.25671	2.50888	1.749	0.15144	0.999946
ENSG00000278899.1	AL358852.1	7.28605	1.28104	0.89313	0.15148	0.999946
ENSG00000271871.1	AC005740.4	18.0906	0.889369	0.620303	0.151639	0.999946
ENSG00000182473.21	EXOC7	1582.89	0.113861	0.0794153	0.151644	0.999946
ENSG00000075131.9	TIPIN	101.915	-0.344643	0.24059	0.152003	0.999946
ENSG00000169314.14	C22orf15	3.35795	-2.10045	1.46658	0.152085	0.999946
ENSG00000266503.2	RN7SL162P	2.68808	2.27605	1.58923	0.152094	0.999946
ENSG00000008517.16	IL32	460.597	-0.177736	0.124128	0.152179	0.999946
ENSG00000204291.10	COL15A1	3.57907	-2.0798	1.45277	0.152255	0.999946
ENSG00000269959.1	SPACA6P-AS	21.6145	0.758874	0.530201	0.152345	0.999946
ENSG00000224138.1	AC000123.1	25.2359	0.683945	0.477872	0.152364	0.999946
ENSG00000164219.9	PGGT1B	930.778	-0.134327	0.0938675	0.152423	0.999946
ENSG00000111711.9	GOLT1B	521.104	-0.170249	0.119156	0.153066	0.999946
ENSG00000183784.7	C9orf66	5.6273	-1.65406	1.15802	0.153189	0.999946
ENSG00000169855.19	ROBO1	1243.33	-0.126553	0.0886022	0.153199	0.999946
ENSG00000188312.13	CENPP	128.282	0.316975	0.221968	0.153286	0.999946
ENSG00000269894.1	AC018809.1	3.22831	-2.05071	1.43613	0.15331	0.999946
ENSG00000230453.9	ANKRD18B	101.841	0.353343	0.247614	0.153582	0.999946
ENSG00000164050.12	PLXNB1	741.863	0.150299	0.105335	0.153617	0.999946
ENSG00000267341.1	AC100843.1	4.15146	-1.97726	1.38664	0.153887	0.999946
ENSG00000144566.10	RAB5A	1288.12	-0.120306	0.0844319	0.154188	0.999946
ENSG00000212535.1	RNU6-808P	3.03297	2.05571	1.44374	0.15448	0.999946
ENSG00000159882.12	ZNF230	66.0087	-0.419	0.294564	0.154899	0.999946
ENSG00000237037.9	NDUFA6-DT	2.62775	-2.49196	1.75391	0.155373	0.999946
ENSG00000220925.2	IGBP1-AS2	3.75868	-2.05298	1.44583	0.155629	0.999946
ENSG00000251752.1	RNU4-29P	4.59603	-1.74561	1.2299	0.155808	0.999946
ENSG00000230519.2	HMGB1P49	3.72517	1.95139	1.37492	0.155818	0.999946
ENSG00000212175.1	RF00586	8.87001	1.14278	0.805268	0.15586	0.999946
ENSG00000213088.10	ACKR1	85.4764	0.377962	0.266355	0.155894	0.999946
ENSG00000240890.2	AC020633.1	3.36942	-2.07245	1.46056	0.155916	0.999946
ENSG00000272518.1	AC036214.2	29.7782	-0.644638	0.454631	0.15621	0.999946
ENSG00000255717.6	SNHG1	614.709	0.165043	0.116415	0.156274	0.999946
ENSG00000254791.1	FAR1-IT1	10.1008	-1.17909	0.832063	0.156462	0.999946
ENSG00000105204.13	DYRK1B	227.615	0.233152	0.164543	0.156491	0.999946
ENSG00000076513.16	ANKRD13A	902.866	-0.132796	0.0937197	0.156497	0.999946
ENSG00000222445.1	RN7SKP56	20.4211	0.749791	0.529213	0.156541	0.999946
ENSG00000143401.14	ANP32E	1304.39	-0.123815	0.0874097	0.156633	0.999946
ENSG00000253220.2	AC084116.1	6.03504	1.40262	0.990278	0.156661	0.999946
ENSG00000119782.13	FKBP1B	58.7815	0.443077	0.312827	0.156669	0.999946
ENSG00000151233.10	GXYLT1	1066.34	-0.12711	0.0897476	0.156685	0.999946
ENSG00000182700.4	IGIP	148.902	-0.314466	0.22204	0.156699	0.999946
ENSG00000231527.5	CR769775.1	3.52436	1.8869	1.33268	0.156814	0.999946
ENSG00000276840.1	PMS2P10	2.6953	-2.20524	1.55788	0.15691	0.999946
ENSG00000160336.14	ZNF761	285.524	0.212419	0.150224	0.157357	0.999946
ENSG00000166197.16	NOLC1	1555.45	-0.113965	0.0806186	0.15747	0.999946
ENSG00000260910.1	LINC00565	4.20815	1.69248	1.19759	0.157584	0.999946
ENSG00000265435.1	MIR3121	2.34643	2.38651	1.68883	0.157623	0.999946
ENSG00000273474.1	AL157392.4	16.5415	-0.865209	0.612471	0.157758	0.999946
ENSG00000262140.1	AC010653.1	4.52318	1.67967	1.18909	0.157781	0.999946
ENSG00000206932.1	RNU6-4P	1.7253	-2.89768	2.05224	0.157961	0.999946
ENSG00000167004.12	PDIA3	8383.49	-0.0937073	0.066385	0.158076	0.999946
ENSG00000213137.3	ARF1P2	10.7275	-1.21373	0.860011	0.158156	0.999946
ENSG00000264522.5	OTUD7B	878.925	-0.142195	0.100795	0.158323	0.999946
ENSG00000092529.23	CAPN3	10.1449	1.092	0.774166	0.158379	0.999946
ENSG00000170627.10	GTSF1	19.7704	1.02376	0.725941	0.158466	0.999946
ENSG00000003989.17	SLC7A2	1009.22	-0.127399	0.0903482	0.158513	0.999946
ENSG00000207199.1	RF00212	10.1155	1.22656	0.870087	0.158629	0.999946
ENSG00000147123.10	NDUFB11	673.108	0.14729	0.104552	0.158901	0.999946
ENSG00000143178.12	TBX19	51.8105	-0.478468	0.339671	0.158948	0.999946
ENSG00000224321.1	RPL12P14	2.24652	2.63525	1.87126	0.15905	0.999946
ENSG00000285693.1	AP002381.2	6.56903	-1.38266	0.982332	0.159272	0.999946
ENSG00000134294.13	SLC38A2	8807.47	-0.0839443	0.0596599	0.159414	0.999946
ENSG00000165119.20	HNRNPK	7916.05	-0.0893244	0.0634872	0.159437	0.999946
ENSG00000160007.18	ARHGAP35	3058.75	-0.096955	0.0689208	0.159498	0.999946
ENSG00000198933.9	TBKBP1	484.379	0.171163	0.121717	0.159654	0.999946
ENSG00000162745.10	OLFML2B	10.1193	1.17206	0.833762	0.159798	0.999946
ENSG00000152904.11	GGPS1	171.113	-0.277097	0.197125	0.159817	0.999946
ENSG00000143061.17	IGSF3	52.771	0.484975	0.345032	0.159844	0.999946
ENSG00000232411.1	AC009495.2	12.6841	-0.959828	0.68303	0.159947	0.999946
ENSG00000222346.1	RNA5SP237	8.14532	-1.23458	0.879071	0.160195	0.999946
ENSG00000162526.6	TSSK3	6.71855	-1.54869	1.10277	0.16021	0.999946
ENSG00000085465.12	OVGP1	32.5303	-0.625655	0.445812	0.160496	0.999946
ENSG00000243847.3	RN7SL610P	2.11141	-2.6124	1.86318	0.160878	0.999946
ENSG00000100522.9	GNPNAT1	670.052	-0.146666	0.104728	0.161378	0.999946
ENSG00000197461.13	PDGFA	654.125	-0.151111	0.107913	0.161423	0.999946
ENSG00000143793.12	C1orf35	128.634	-0.316967	0.226397	0.161498	0.999946
ENSG00000126775.8	ATG14	687.312	0.149152	0.106594	0.161737	0.999946
ENSG00000250938.5	AC108866.1	6.31367	1.39273	0.995412	0.161767	0.999946
ENSG00000278969.1	AC026310.3	43.6295	-0.529541	0.378591	0.161899	0.999946
ENSG00000231236.2	AP001605.1	3.96134	2.01709	1.44329	0.162244	0.999946
ENSG00000271601.3	LIX1L	1786.98	-0.107814	0.0771577	0.162317	0.999946
ENSG00000125629.14	INSIG2	305.072	-0.202763	0.145116	0.162341	0.999946
ENSG00000235445.1	AC016027.3	5.54516	-1.56423	1.11967	0.162401	0.999946
ENSG00000013503.9	POLR3B	470.111	-0.168908	0.120959	0.16259	0.999946
ENSG00000188396.3	TCTEX1D4	6.41187	1.43755	1.02968	0.162679	0.999946
ENSG00000255970.1	LINC02421	2.05125	2.72839	1.95595	0.16304	0.999946
ENSG00000153347.9	FAM81B	4.86781	1.56009	1.11877	0.163174	0.999946
ENSG00000243307.2	POM121L6P	3.02918	2.15075	1.54296	0.163345	0.999946
ENSG00000025434.18	NR1H3	88.7071	0.361501	0.25937	0.163387	0.999946
ENSG00000213976.4	AC010615.1	27.4604	0.634776	0.455502	0.163446	0.999946
ENSG00000164305.18	CASP3	1038.64	-0.135641	0.0973509	0.163522	0.999946
ENSG00000073008.14	PVR	1740.23	-0.107636	0.0772723	0.163638	0.999946
ENSG00000113273.16	ARSB	1188.69	0.121764	0.0874207	0.163666	0.999946
ENSG00000267138.1	AC005954.1	2.20763	2.57171	1.8474	0.163903	0.999946
ENSG00000274487.2	AC244154.1	5.70072	1.66389	1.19542	0.163956	0.999946
ENSG00000252552.1	RNU6-307P	1.87581	2.73188	1.96432	0.164301	0.999946
ENSG00000262165.2	AC233723.1	2.65821	2.23803	1.6096	0.164401	0.999946
ENSG00000131188.11	PRR7	54.2485	-0.453396	0.326096	0.164414	0.999946
ENSG00000278987.1	AL031009.1	29.8312	-0.652042	0.469128	0.164559	0.999946
ENSG00000186575.17	NF2	3152.96	-0.0971046	0.0698782	0.164642	0.999946
ENSG00000243176.5	AC092944.1	50.151	0.487236	0.350827	0.164887	0.999946
ENSG00000223436.1	AC011625.1	16.4914	-0.856045	0.61664	0.165064	0.999946
ENSG00000137266.14	SLC22A23	464.625	0.174157	0.125508	0.165254	0.999946
ENSG00000259469.1	AC084757.2	2.27127	-2.42426	1.74801	0.16548	0.999946
ENSG00000125538.11	IL1B	8.33175	-1.25214	0.903109	0.165602	0.999946
ENSG00000247877.6	AC021086.1	2.09879	-2.48514	1.79244	0.165609	0.999946
ENSG00000197275.13	RAD54B	51.1926	-0.476152	0.343457	0.165639	0.999946
ENSG00000258399.7	AL117190.1	68.0339	0.403823	0.291352	0.165737	0.999946
ENSG00000123728.9	RAP2C	641.896	-0.148632	0.10733	0.166109	0.999946
ENSG00000108387.14	2004-09-01	95.9105	0.360548	0.260431	0.166226	0.999946
ENSG00000184270.4	HIST2H2AB	319.669	-0.200606	0.144925	0.166295	0.999946
ENSG00000226312.7	CFLAR-AS1	245.832	0.233684	0.168838	0.166337	0.999946
ENSG00000132507.17	EIF5A	3463.58	-0.0951579	0.0688022	0.166645	0.999946
ENSG00000153814.12	JAZF1	262.957	-0.242793	0.175578	0.16672	0.999946
ENSG00000213763.4	ACTBP2	4.0775	-1.91102	1.3821	0.166759	0.999946
ENSG00000137812.19	KNL1	1676.09	-0.110595	0.0799957	0.166814	0.999946
ENSG00000232150.3	ST13P4	2.21879	-2.38968	1.72902	0.166941	0.999946
ENSG00000249690.1	AC110813.1	36.5891	0.567341	0.410633	0.167087	0.999946
ENSG00000254856.1	NDUFA3P2	4.75587	-1.59534	1.1547	0.167091	0.999946
ENSG00000177873.12	ZNF619	217.668	0.2355	0.170534	0.167293	0.999946
ENSG00000250286.1	AC021491.2	3.52786	2.05851	1.49068	0.167303	0.999946
ENSG00000114346.13	ECT2	973.429	-0.126519	0.0916261	0.167335	0.999946
ENSG00000272081.1	AC008972.2	9.22246	-1.1251	0.814806	0.167335	0.999946
ENSG00000111981.4	ULBP1	54.5163	-0.457144	0.331085	0.167357	0.999946
ENSG00000247373.3	AC055713.1	75.8122	-0.381537	0.276388	0.167451	0.999946
ENSG00000162576.16	MXRA8	36.5754	-0.604382	0.438191	0.167812	0.999946
ENSG00000214433.4	GOLGA2P8	2.51145	2.25928	1.63841	0.16791	0.999946
ENSG00000233416.1	AC012065.2	3.84976	-1.90047	1.37821	0.167913	0.999946
ENSG00000257752.1	AC091516.1	8.41314	1.15221	0.836036	0.168146	0.999946
ENSG00000105185.11	PDCD5	366.795	-0.185935	0.134987	0.16838	0.999946
ENSG00000184986.10	TMEM121	48.0453	0.48283	0.350565	0.168422	0.999946
ENSG00000133083.14	DCLK1	264.257	0.22139	0.160747	0.168432	0.999946
ENSG00000236427.1	AL589986.2	5.15362	1.51932	1.1032	0.168452	0.999946
ENSG00000178814.16	OPLAH	71.5873	0.417633	0.303269	0.16848	0.999946
ENSG00000227073.1	SDHDP2	6.45052	-1.56418	1.13598	0.168531	0.999946
ENSG00000201801.1	RNU5E-4P	5.42718	-1.52629	1.1085	0.168544	0.999946
ENSG00000228196.1	PTPN2P1	12.7396	0.931116	0.676822	0.168909	0.999946
ENSG00000135605.12	TEC	17.7847	-0.783927	0.569886	0.16895	0.999946
ENSG00000155545.19	MIER3	580.893	-0.153975	0.111991	0.169167	0.999946
ENSG00000229855.8	AC008568.1	3.25695	-2.06233	1.50026	0.16924	0.999946
ENSG00000264754.1	AC110921.1	2.09028	-2.58697	1.88209	0.169281	0.999946
ENSG00000242173.8	ARHGDIG	4.05342	-1.75391	1.27616	0.169328	0.999946
ENSG00000252970.1	RNA5SP159	3.1677	2.00514	1.45935	0.169444	0.999946
ENSG00000185527.11	PDE6G	16.3824	-0.819921	0.597605	0.17006	0.999946
ENSG00000140474.13	ULK3	349.426	0.201084	0.146586	0.17013	0.999946
ENSG00000201850.1	RF00019	2.19047	-2.57047	1.87469	0.170331	0.999946
ENSG00000236364.3	AL358115.1	34.6127	0.582561	0.424937	0.170395	0.999946
ENSG00000201367.1	RNU6-522P	2.11471	-2.45304	1.78959	0.170461	0.999946
ENSG00000162757.4	C1orf74	51.0028	-0.461381	0.336669	0.170553	0.999946
ENSG00000152377.13	SPOCK1	6122.27	-0.081784	0.0596923	0.170658	0.999946
ENSG00000213997.3	PGAM1P7	7.30683	-1.36175	0.99436	0.170851	0.999946
ENSG00000260032.1	NORAD	6957.65	-0.0862925	0.0630196	0.170907	0.999946
ENSG00000083720.12	OXCT1	638.2	-0.15455	0.112971	0.171298	0.999946
ENSG00000136108.14	CKAP2	2226.06	-0.104875	0.0766979	0.171507	0.999946
ENSG00000144115.16	THNSL2	3.23125	1.97701	1.44631	0.171647	0.999946
ENSG00000151322.18	NPAS3	6.77758	1.30892	0.957579	0.171655	0.999946
ENSG00000272572.1	AL138762.1	4.99941	-1.53351	1.12213	0.171751	0.999946
ENSG00000187801.14	ZFP69B	65.923	0.403236	0.295122	0.171834	0.999946
ENSG00000258561.1	AL359232.1	4.16022	-1.65325	1.21013	0.171883	0.999946
ENSG00000275373.1	MIR6124	6.09771	1.33641	0.979106	0.172275	0.999946
ENSG00000253245.2	MTND1P36	2.32445	-2.5943	1.90086	0.172314	0.999946
ENSG00000264150.1	AP005136.1	2.32445	-2.5943	1.90086	0.172314	0.999946
ENSG00000266237.1	AC121320.1	2.03416	2.52975	1.85364	0.172333	0.999946
ENSG00000251562.8	MALAT1	117010	0.0873069	0.0639817	0.172391	0.999946
ENSG00000279430.1	AL590560.2	2.56208	2.10463	1.54288	0.172537	0.999946
ENSG00000221264.1	MIR1284	3.85985	1.78313	1.30719	0.172538	0.999946
ENSG00000203799.12	CCDC162P	16.9512	-0.822776	0.603367	0.172681	0.999946
ENSG00000198961.9	PJA2	2414.34	-0.0993705	0.0728731	0.17269	0.999946
ENSG00000075426.11	FOSL2	2321.19	-0.0984065	0.0721998	0.17289	0.999946
ENSG00000267648.1	AC060766.5	3.99076	-1.85146	1.35845	0.172908	0.999946
ENSG00000223505.2	AC114402.1	8.14058	1.18764	0.871583	0.173001	0.999946
ENSG00000153802.11	TMPRSS11D	7.99436	-1.16158	0.85263	0.173086	0.999946
ENSG00000153130.17	SCOC	538.052	-0.159226	0.11688	0.173101	0.999946
ENSG00000261714.2	AC105137.1	12.0696	1.00144	0.735189	0.173148	0.999946
ENSG00000253213.1	AC010306.1	6.31962	-1.34076	0.98458	0.173275	0.999946
ENSG00000278002.1	AL627171.1	3.21211	-2.02267	1.4854	0.17329	0.999946
ENSG00000116191.17	RALGPS2	955.309	-0.136763	0.100486	0.173507	0.999946
ENSG00000070404.9	FSTL3	192.303	-0.247338	0.181734	0.173516	0.999946
ENSG00000275833.1	AC073107.2	1.85204	2.52698	1.85712	0.173611	0.999946
ENSG00000108256.8	NUFIP2	4169.86	-0.0871127	0.0640274	0.173655	0.999946
ENSG00000136490.8	LIMD2	549.208	0.167087	0.122812	0.173666	0.999946
ENSG00000269534.5	AC011466.3	6.63154	1.47342	1.08328	0.173784	0.999946
ENSG00000253739.1	RNU6-323P	6.29543	1.36591	1.00445	0.173875	0.999946
ENSG00000197632.8	SERPINB2	11.9927	-1.16386	0.855876	0.173879	0.999946
ENSG00000254777.5	AC022182.1	2.20287	-2.34867	1.72746	0.173953	0.999946
ENSG00000217783.2	LDHAL6FP	5.25374	-1.56681	1.1526	0.174029	0.999946
ENSG00000110492.15	MDK	2429.25	0.115365	0.0848803	0.174098	0.999946
ENSG00000258790.1	AL121594.1	2.16511	2.34153	1.72297	0.174145	0.999946
ENSG00000140009.18	ESR2	89.9112	0.355004	0.261295	0.174263	0.999946
ENSG00000228016.1	RAPGEF4-AS1	5.24197	1.42193	1.04668	0.1743	0.999946
ENSG00000232083.3	RPL31P7	2.05999	2.46198	1.81295	0.174464	0.999946
ENSG00000141503.15	MINK1	1675.03	0.10949	0.0806967	0.174842	0.999946
ENSG00000204576.11	PRR3	25.0575	0.65691	0.484188	0.174869	0.999946
ENSG00000137965.10	IFI44	206.257	0.241859	0.178273	0.174882	0.999946
ENSG00000241461.3	RN7SL182P	12.6857	0.918761	0.678017	0.175395	0.999946
ENSG00000284828.1	AC012020.2	4.71925	1.52735	1.12758	0.175566	0.999946
ENSG00000101265.15	RASSF2	2170.85	-0.101306	0.0747918	0.175573	0.999946
ENSG00000283402.1	AC087821.2	4.51028	1.57507	1.16389	0.175964	0.999946
ENSG00000197180.2	CH17-340M24.3	10.2882	1.02973	0.76097	0.175997	0.999946
ENSG00000243227.3	RN7SL55P	4.58765	-1.70722	1.26164	0.175998	0.999946
ENSG00000132475.10	H3F3B	2774.18	-0.103158	0.0762403	0.176037	0.999946
ENSG00000177733.6	HNRNPA0	1890.35	-0.105083	0.0776646	0.176046	0.999946
ENSG00000259590.1	LINC02244	2.7562	-2.06125	1.52349	0.176062	0.999946
ENSG00000146859.6	TMEM140	230.195	-0.222638	0.164562	0.176084	0.999946
ENSG00000199942.1	SNORD114-19	2.82354	-2.10429	1.55545	0.176104	0.999946
ENSG00000125868.15	DSTN	3280.69	-0.0996968	0.0737143	0.176223	0.999946
ENSG00000236452.1	AC123023.1	3.43463	-2.01618	1.49091	0.176275	0.999946
ENSG00000173610.12	UGT2A1	4.61118	-1.63677	1.21056	0.17635	0.999946
ENSG00000144229.11	THSD7B	11.4668	-1.07467	0.795094	0.176494	0.999946
ENSG00000157601.13	MX1	163.671	0.260116	0.192468	0.176542	0.999946
ENSG00000124688.13	MAD2L1BP	245.572	-0.220679	0.16329	0.176549	0.999946
ENSG00000107105.14	ELAVL2	21.1329	-0.70166	0.519232	0.176586	0.999946
ENSG00000163807.5	KIAA1143	25.8886	0.642858	0.475743	0.176608	0.999946
ENSG00000115661.13	STK16	282.731	0.202369	0.149762	0.176608	0.999946
ENSG00000261123.1	AC009065.5	5.54134	1.63246	1.20853	0.176765	0.999946
ENSG00000259630.2	AC104046.1	20.4581	-0.75406	0.55836	0.176858	0.999946
ENSG00000142102.15	PGGHG	330.218	0.200618	0.14856	0.176883	0.999946
ENSG00000263731.1	AC145207.5	203.952	-0.249893	0.18509	0.17698	0.999946
ENSG00000198837.9	DENND4B	841.253	0.137645	0.102031	0.177322	0.999946
ENSG00000199790.1	RNU6-836P	2.53325	2.17864	1.61528	0.177411	0.999946
ENSG00000225439.2	BOLA3-AS1	49.9085	0.460784	0.341786	0.177606	0.999946
ENSG00000108001.13	EBF3	93.5012	0.392663	0.2913	0.177669	0.999946
ENSG00000227512.1	AL592301.1	40.1258	0.543636	0.40346	0.17784	0.999946
ENSG00000070756.15	PABPC1	27435.9	-0.0737413	0.0547672	0.178158	0.999946
ENSG00000140400.16	MAN2C1	783.271	0.134241	0.0997104	0.178203	0.999946
ENSG00000164040.16	PGRMC2	1038.17	-0.124279	0.0923147	0.178221	0.999946
ENSG00000102172.15	SMS	1558.47	-0.113911	0.0846632	0.178476	0.999946
ENSG00000134780.9	DAGLA	185.686	0.250674	0.186328	0.178518	0.999946
ENSG00000101911.12	PRPS2	470.761	-0.172367	0.128143	0.178588	0.999946
ENSG00000198886.2	MT-ND4	27426.8	-0.0917523	0.0682159	0.178616	0.999946
ENSG00000265421.1	MIR4459	3.64742	-2.01275	1.4971	0.178809	0.999946
ENSG00000037474.14	NSUN2	1601.38	-0.108069	0.0803842	0.178817	0.999946
ENSG00000196526.10	AFAP1	3889.09	-0.0880981	0.0655352	0.178856	0.999946
ENSG00000138459.8	SLC35A5	567.239	-0.151365	0.112601	0.178864	0.999946
ENSG00000074695.5	LMAN1	3345.27	-0.0898868	0.0668967	0.179056	0.999946
ENSG00000107562.16	CXCL12	4.36639	1.57362	1.17129	0.179112	0.999946
ENSG00000237491.8	AL669831.5	66.9959	-0.401637	0.299038	0.179241	0.999946
ENSG00000232000.2	CLCN3P1	6.03373	-1.31097	0.976214	0.1793	0.999946
ENSG00000182902.13	SLC25A18	15.631	0.838869	0.624704	0.179328	0.999946
ENSG00000224609.7	HSD52	5.55523	-1.40317	1.045	0.179353	0.999946
ENSG00000178596.10	GAPDHP29	2.04826	2.44128	1.81862	0.179471	0.999946
ENSG00000200480.1	SNORD114-28	3.29532	-2.01359	1.50086	0.179717	0.999946
ENSG00000266097.1	MIR5192	2.74876	-2.11671	1.57788	0.179762	0.999946
ENSG00000258645.2	HSPE1P2	3.92049	-1.73468	1.2934	0.179862	0.999946
ENSG00000272969.1	AC024243.1	2.14739	2.44031	1.81956	0.179871	0.999946
ENSG00000175826.11	CTDNEP1	666.487	0.14705	0.109728	0.1802	0.999946
ENSG00000178127.12	NDUFV2	88.5751	-0.348552	0.260126	0.180265	0.999946
ENSG00000223573.7	TINCR	2.34814	2.24374	1.67473	0.180323	0.999946
ENSG00000148154.9	UGCG	793.661	-0.141429	0.105576	0.18038	0.999946
ENSG00000166170.9	BAG5	1071.49	-0.131657	0.098337	0.180625	0.999946
ENSG00000185038.14	MROH2A	3.85937	1.75844	1.31381	0.18076	0.999946
ENSG00000274425.1	AC114271.1	2.83042	-2.05116	1.53257	0.180775	0.999946
ENSG00000206582.1	RF00019	5.92657	-1.39159	1.03982	0.180798	0.999946
ENSG00000166016.5	ABTB2	37.5377	-0.526027	0.393086	0.180832	0.999946
ENSG00000231856.2	AL162377.1	16.3882	-0.81056	0.605812	0.180906	0.999946
ENSG00000260369.2	AC120024.1	2.80588	-2.14453	1.6032	0.181009	0.999946
ENSG00000143127.12	ITGA10	1050.89	0.120536	0.0901169	0.181044	0.999946
ENSG00000119401.10	TRIM32	438.387	0.172714	0.129196	0.181276	0.999946
ENSG00000116830.11	TTF2	660.228	-0.141876	0.10614	0.181325	0.999946
ENSG00000240342.3	RPS2P5	1179.61	0.135761	0.101587	0.181419	0.999946
ENSG00000207357.1	RNU6-2	8.65307	1.17962	0.882813	0.18148	0.999946
ENSG00000203286.5	RF00017	4.54371	-1.65208	1.23652	0.181523	0.999946
ENSG00000072195.14	SPEG	50.0025	0.503008	0.376548	0.181601	0.999946
ENSG00000259411.1	HNRNPA1P45	6.87963	-1.24092	0.929154	0.181702	0.999946
ENSG00000099194.5	SCD	9683.43	-0.0753669	0.0564371	0.181741	0.999946
ENSG00000189089.5	RIMKLBP1	18.1421	-0.781198	0.585014	0.181763	0.999946
ENSG00000265394.1	AC104984.2	7.47827	1.20622	0.90353	0.181873	0.999946
ENSG00000164168.7	TMEM184C	716.105	-0.145532	0.109055	0.182045	0.999946
ENSG00000223280.1	RNU6-57P	7.1473	-1.20098	0.900042	0.182087	0.999946
ENSG00000180530.10	NRIP1	1624.59	-0.108145	0.0810489	0.182098	0.999946
ENSG00000235989.3	MORC2-AS1	12.2966	0.954804	0.715871	0.182281	0.999946
ENSG00000241169.1	FO393419.2	17.3602	0.82662	0.6204	0.182729	0.999946
ENSG00000264954.1	PRR29-AS1	18.8456	0.766459	0.575354	0.18281	0.999946
ENSG00000188112.8	C6orf132	22.5516	-0.74083	0.556883	0.183415	0.999946
ENSG00000231206.2	HNRNPA1P25	3.14528	1.99263	1.498	0.183455	0.999946
ENSG00000223908.5	AC068657.1	6.35964	1.31747	0.990488	0.183479	0.999946
ENSG00000269815.1	AC010463.3	11.7273	0.92954	0.698956	0.183552	0.999946
ENSG00000251015.1	SLC25A30-AS1	3.59304	-1.72287	1.29551	0.183558	0.999946
ENSG00000116747.12	TROVE2	2295.67	-0.0943749	0.0709936	0.183735	0.999946
ENSG00000116406.18	EDEM3	1849.47	-0.102304	0.0769609	0.183748	0.999946
ENSG00000233818.1	AP000695.2	228.816	0.217929	0.164042	0.184016	0.999946
ENSG00000269806.1	BICRA-AS1	18.3984	-0.788694	0.59379	0.184099	0.999946
ENSG00000104237.9	RP1	5.22459	1.40716	1.05965	0.184196	0.999946
ENSG00000077942.18	FBLN1	32.105	-0.595466	0.448504	0.184286	0.999946
ENSG00000274015.1	AL136038.5	3.53309	1.75299	1.32058	0.184364	0.999946
ENSG00000214803.3	AC090921.1	1.7198	2.68388	2.02255	0.184515	0.999946
ENSG00000206832.1	RNU6V	6.04868	-1.37417	1.03557	0.18452	0.999946
ENSG00000087076.8	HSD17B14	221.898	0.223555	0.168491	0.184573	0.999946
ENSG00000213139.7	CRYGS	61.5591	0.408417	0.307949	0.184757	0.999946
ENSG00000218418.2	AL591135.1	2.23313	-2.33042	1.75741	0.184823	0.999946
ENSG00000005194.14	CIAPIN1	782.377	-0.135068	0.101915	0.18507	0.999946
ENSG00000236532.5	LINC01695	2.00936	2.46931	1.86527	0.185559	0.999946
ENSG00000283673.1	MIR4531	3.0605	1.86779	1.4111	0.185623	0.999946
ENSG00000139636.15	LMBR1L	560.677	0.148897	0.112536	0.185801	0.999946
ENSG00000107099.15	DOCK8	335.173	-0.1869	0.141274	0.18585	0.999946
ENSG00000006282.20	SPATA20	947.659	0.124028	0.0937657	0.185919	0.999946
ENSG00000144485.10	HES6	20.1254	-0.733532	0.554552	0.18592	0.999946
ENSG00000188786.9	MTF1	445.077	-0.162946	0.12323	0.186073	0.999946
ENSG00000138081.20	FBXO11	1324.03	-0.114979	0.0870034	0.186317	0.999946
ENSG00000164440.14	TXLNB	7.66182	-1.14428	0.865908	0.186341	0.999946
ENSG00000013293.5	SLC7A14	29.5318	-0.619143	0.468537	0.186355	0.999946
ENSG00000255176.1	AP000941.1	48.4562	0.458875	0.347281	0.18639	0.999946
ENSG00000267430.1	AC036176.2	24.4024	-0.664719	0.503479	0.186751	0.999946
ENSG00000196715.6	VKORC1L1	1241.15	-0.11752	0.0890387	0.186877	0.999946
ENSG00000183597.15	TANGO2	312.29	-0.19514	0.147884	0.186988	0.999946
ENSG00000198515.13	CNGA1	4.73909	-1.65398	1.25379	0.187108	0.999946
ENSG00000168653.10	NDUFS5	801.554	-0.135882	0.103008	0.187123	0.999946
ENSG00000067064.11	IDI1	555.884	-0.151981	0.115227	0.18718	0.999946
ENSG00000132646.10	PCNA	1202.22	-0.116656	0.0884553	0.187231	0.999946
ENSG00000166250.11	CLMP	30.9534	0.568497	0.431112	0.187277	0.999946
ENSG00000122644.12	ARL4A	979.807	-0.125053	0.0948386	0.187308	0.999946
ENSG00000226334.1	AL359182.1	4.57402	-1.76842	1.34133	0.187369	0.999946
ENSG00000176402.5	GJC3	3.61067	-1.91885	1.45613	0.187581	0.999946
ENSG00000051180.16	RAD51	7.26563	1.32205	1.00375	0.187802	0.999946
ENSG00000257718.1	CPNE8-AS1	4.0836	1.59636	1.21225	0.187889	0.999946
ENSG00000260430.1	AC099518.1	22.3274	0.665409	0.505352	0.187931	0.999946
ENSG00000215154.6	AC141586.1	96.7342	0.336891	0.256032	0.188236	0.999946
ENSG00000162607.12	USP1	968.904	-0.127447	0.0968666	0.188276	0.999946
ENSG00000106105.13	GARS	3752.24	-0.085005	0.0646212	0.188364	0.999946
ENSG00000201223.1	RNU6-1305P	1.88757	-2.44938	1.86208	0.188375	0.999946
ENSG00000261430.1	AL031600.2	3.57211	1.86868	1.42066	0.188389	0.999946
ENSG00000259570.1	AC243562.1	2.66129	-2.18115	1.65851	0.188468	0.999946
ENSG00000278236.1	RF02271	6.20201	1.28279	0.975428	0.188475	0.999946
ENSG00000149658.17	YTHDF1	1135.11	-0.116234	0.088385	0.188479	0.999946
ENSG00000169504.14	CLIC4	9741.08	-0.0769867	0.0585543	0.18858	0.999946
ENSG00000107020.9	PLGRKT	91.3648	0.330921	0.251872	0.188897	0.999946
ENSG00000161558.10	TMEM143	53.8713	0.43709	0.332694	0.188917	0.999946
ENSG00000154620.5	TMSB4Y	5.59324	-1.36828	1.04193	0.18911	0.999946
ENSG00000213839.4	TMX2P1	194.206	0.23446	0.178617	0.189304	0.999946
ENSG00000158445.9	KCNB1	7.22164	-1.26408	0.963058	0.189328	0.999946
ENSG00000183506.17	PI4KAP2	69.8243	0.393314	0.299694	0.18939	0.999946
ENSG00000129007.14	CALML4	4.70137	1.45784	1.11127	0.189564	0.999946
ENSG00000228886.1	AL138963.1	14.6841	0.826375	0.630243	0.18979	0.999946
ENSG00000187510.9	PLEKHG7	32.8413	0.542843	0.414049	0.189838	0.999946
ENSG00000164509.13	IL31RA	10.9485	-0.970289	0.740168	0.18989	0.999946
ENSG00000156261.12	CCT8	2650.97	-0.103158	0.0787045	0.189958	0.999946
ENSG00000120697.8	ALG5	243.144	-0.215613	0.164601	0.190225	0.999946
ENSG00000241073.1	AC093019.2	3.66136	-1.86271	1.42216	0.19027	0.999946
ENSG00000100300.17	TSPO	873.016	0.132023	0.100807	0.190308	0.999946
ENSG00000185721.12	DRG1	547.91	-0.156276	0.119424	0.190679	0.999946
ENSG00000110237.4	ARHGEF17	3071.4	0.0888455	0.0679129	0.190796	0.999946
ENSG00000285994.1	AL731559.1	5.55487	1.36737	1.04539	0.190876	0.999946
ENSG00000179091.4	CYC1	765.319	0.130652	0.0998962	0.190915	0.999946
ENSG00000076043.9	REXO2	892.678	-0.125923	0.0962823	0.190925	0.999946
ENSG00000162664.16	ZNF326	1053.41	0.122344	0.0935595	0.190987	0.999946
ENSG00000279759.1	AC118344.2	139.383	0.272338	0.208385	0.191246	0.999946
ENSG00000229169.1	AL096701.2	2.57882	-2.00353	1.53324	0.191303	0.999946
ENSG00000229330.2	AC006947.1	2.57882	-2.00353	1.53324	0.191303	0.999946
ENSG00000159374.17	M1AP	5.85081	-1.32021	1.01058	0.19142	0.999946
ENSG00000233250.1	AC233728.1	2.01028	2.30667	1.76571	0.191426	0.999946
ENSG00000272885.1	AC092574.1	2.70154	2.04049	1.56224	0.191507	0.999946
ENSG00000143365.17	RORC	2.23167	-2.24353	1.71836	0.19168	0.999946
ENSG00000185924.6	RTN4RL1	2.55167	-2.13076	1.6324	0.191794	0.999946
ENSG00000259295.6	CSPG4P12	9.09641	1.03483	0.792867	0.191832	0.999946
ENSG00000124875.9	CXCL6	4.05699	1.61028	1.23397	0.191906	0.999946
ENSG00000171481.4	OR1L3	2.55122	2.27541	1.7438	0.191941	0.999946
ENSG00000270095.1	AC068790.6	12.7345	0.887035	0.679879	0.191997	0.999946
ENSG00000172318.5	B3GALT1	4.90646	1.81313	1.38971	0.192	0.999946
ENSG00000115091.11	ACTR3	4902.66	-0.086528	0.0663595	0.192258	0.999946
ENSG00000170545.16	SMAGP	315.3	0.187041	0.143481	0.192372	0.999946
ENSG00000200731.1	RNU1-124P	2.86745	1.88072	1.44377	0.192697	0.999946
ENSG00000130717.12	UCK1	254.031	-0.205819	0.158057	0.192856	0.999946
ENSG00000263593.1	MIR4804	2.11001	-2.31246	1.77684	0.193107	0.999946
ENSG00000069275.12	NUCKS1	9431.28	-0.077859	0.0598313	0.193152	0.999946
ENSG00000239559.2	RPL37P2	6.70072	1.19438	0.917941	0.193208	0.999946
ENSG00000167588.12	GPD1	2.53911	2.18438	1.67994	0.193509	0.999946
ENSG00000173585.15	CCR9	6.24757	-1.50702	1.15906	0.193531	0.999946
ENSG00000131724.10	IL13RA1	2081.09	-0.0994001	0.0764524	0.193547	0.999946
ENSG00000151689.12	INPP1	478.757	0.155413	0.119538	0.19356	0.999946
ENSG00000124143.10	ARHGAP40	6.01561	1.31811	1.01389	0.193584	0.999946
ENSG00000138944.7	SHISAL1	4.5479	-1.47486	1.13464	0.193652	0.999946
ENSG00000130167.13	TSPAN16	6.07355	1.28354	0.987454	0.193654	0.999946
ENSG00000156795.7	WDYHV1	185.288	-0.237835	0.182981	0.193676	0.999946
ENSG00000224256.1	Z93930.1	2.05653	-2.38317	1.83363	0.193705	0.999946
ENSG00000277301.1	AL034550.2	4.88269	1.42735	1.09878	0.193935	0.999946
ENSG00000152620.12	NADK2	313.838	-0.185631	0.142907	0.193956	0.999946
ENSG00000165113.12	GKAP1	68.1269	-0.394573	0.303794	0.194006	0.999946
ENSG00000225376.5	TMEM246-AS1	2.92068	-1.9913	1.5345	0.194396	0.999946
ENSG00000148841.16	ITPRIP	1253.23	0.110326	0.085033	0.194475	0.999946
ENSG00000106617.13	PRKAG2	560.612	-0.146959	0.11333	0.194724	0.999946
ENSG00000160223.17	ICOSLG	19.7327	0.745709	0.575078	0.194731	0.999946
ENSG00000119922.9	IFIT2	51.5749	0.442029	0.340957	0.194824	0.999946
ENSG00000231942.3	HNRNPA1P36	13.7659	0.838167	0.647003	0.195161	0.999946
ENSG00000259354.5	AC025580.2	2.82726	-2.15858	1.66688	0.195327	0.999946
ENSG00000253133.1	AC009630.1	1.89829	-2.46822	1.90616	0.195366	0.999946
ENSG00000050405.13	LIMA1	2381.25	-0.0941712	0.0727296	0.195385	0.999946
ENSG00000267731.1	AC005332.2	5.55543	-1.37926	1.06585	0.195649	0.999946
ENSG00000185697.16	MYBL1	78.1245	-0.353216	0.27311	0.195905	0.999946
ENSG00000162300.12	ZFPL1	30.7881	-0.583472	0.451716	0.196469	0.999946
ENSG00000248905.8	FMN1	3.55011	-1.79397	1.38908	0.196536	0.999946
ENSG00000264425.1	MIR4653	4.92147	-1.59805	1.23803	0.196772	0.999946
ENSG00000259548.1	AC021483.1	1.71263	2.53459	1.96359	0.196776	0.999946
ENSG00000283023.1	FRG1GP	3.29625	1.87255	1.45074	0.19679	0.999946
ENSG00000256862.2	AC005842.1	10.8255	0.944535	0.732013	0.196938	0.999946
ENSG00000125952.18	MAX	1043.74	-0.117556	0.091139	0.197102	0.999946
ENSG00000079337.15	RAPGEF3	663.88	0.138695	0.107529	0.197106	0.999946
ENSG00000223849.1	AL354893.1	4.02559	-1.79547	1.3921	0.197135	0.999946
ENSG00000018510.14	AGPS	2125.29	-0.0960247	0.0744823	0.197319	0.999946
ENSG00000229119.3	AC026403.1	2.80043	-2.06226	1.59997	0.197419	0.999946
ENSG00000240583.11	AQP1	1865.03	0.110639	0.0858377	0.197423	0.999946
ENSG00000007952.17	NOX1	2.28051	-2.43425	1.88936	0.197607	0.999946
ENSG00000156802.12	ATAD2	1100.37	-0.113116	0.0878105	0.197681	0.999946
ENSG00000100591.7	AHSA1	781.524	-0.129841	0.100815	0.197777	0.999946
ENSG00000270362.1	HMGN3-AS1	69.5504	-0.380764	0.295885	0.198142	0.999946
ENSG00000091137.12	SLC26A4	24.7967	-0.618603	0.480754	0.198187	0.999946
ENSG00000174010.9	KLHL15	212.06	-0.231422	0.179865	0.198218	0.999946
ENSG00000144810.15	COL8A1	5491.26	-0.0779276	0.0605678	0.198227	0.999946
ENSG00000225950.8	NTF4	1.83432	2.50099	1.94411	0.198287	0.999946
ENSG00000100814.17	CCNB1IP1	370.907	-0.175885	0.136728	0.198309	0.999946
ENSG00000173638.18	SLC19A1	593.456	0.142668	0.110918	0.198356	0.999946
ENSG00000205403.13	CFI	149.846	0.270987	0.210692	0.198381	0.999946
ENSG00000126756.11	UXT	348.26	0.201664	0.156837	0.198506	0.999946
ENSG00000005889.15	ZFX	1657.52	-0.100875	0.078515	0.198867	0.999946
ENSG00000236682.1	AC068282.1	6.98176	1.23881	0.964618	0.199054	0.999946
ENSG00000139438.5	FAM222A	19.9495	0.700035	0.545266	0.199198	0.999946
ENSG00000263388.1	AC002347.2	4.92806	-1.52879	1.19138	0.19942	0.999946
ENSG00000214367.7	HAUS3	322.607	-0.184971	0.144239	0.199704	0.999946
ENSG00000269535.1	AC010320.4	33.3479	0.532941	0.41561	0.199734	0.999946
ENSG00000261195.1	AC027130.1	13.6921	0.859816	0.670541	0.199747	0.999946
ENSG00000138794.9	CASP6	307.927	-0.186127	0.145172	0.199803	0.999946
ENSG00000173040.12	EVC2	401.474	0.168876	0.131727	0.199837	0.999946
ENSG00000223749.9	MIR503HG	204.761	0.227105	0.177195	0.19996	0.999946
ENSG00000174844.14	DNAH12	5.0093	-1.39519	1.08865	0.199993	0.999946
ENSG00000197046.11	SIGLEC15	5.91704	1.30418	1.0177	0.200019	0.999946
ENSG00000273355.1	AP000894.4	1.55388	-2.7246	2.12616	0.200031	0.999946
ENSG00000254995.4	STX16-NPEPL1	13.4651	-0.910108	0.710229	0.200043	0.999946
ENSG00000236086.4	HMGN2P28	5.27903	-1.34718	1.05131	0.200043	0.999946
ENSG00000180953.11	ST20	44.1748	-0.465428	0.363231	0.200068	0.999946
ENSG00000241506.1	PSMC1P1	3.91571	1.57799	1.23232	0.200369	0.999946
ENSG00000007255.10	TRAPPC6A	112.458	0.303219	0.236808	0.200391	0.999946
ENSG00000227666.1	CYCSP24	7.64474	-1.18757	0.927471	0.200392	0.999946
ENSG00000238290.1	AL034417.2	3.87205	-1.67423	1.30755	0.200395	0.999946
ENSG00000186676.3	EEF1GP1	1.69721	2.45242	1.91547	0.200433	0.999946
ENSG00000199030.2	MIRLET7C	5.49263	1.48311	1.15894	0.200646	0.999946
ENSG00000159256.12	MORC3	787.646	-0.130567	0.102044	0.200714	0.999946
ENSG00000280384.1	FP325332.1	16.1153	0.778367	0.608342	0.200724	0.999946
ENSG00000281664.1	LINC00538	1.63244	-2.62648	2.0533	0.200843	0.999946
ENSG00000132436.11	FIGNL1	879.368	-0.123853	0.0968762	0.201085	0.999946
ENSG00000270531.1	AC022001.1	3.51965	1.80145	1.40958	0.201249	0.999946
ENSG00000184497.12	TMEM255B	749.637	0.136778	0.107135	0.201712	0.999946
ENSG00000182685.7	BRICD5	42.6585	0.470702	0.36904	0.202141	0.999946
ENSG00000168447.10	SCNN1B	2.72794	-2.0813	1.63211	0.20223	0.999946
ENSG00000211644.3	IGLV1-51	6.10013	1.29465	1.01568	0.20243	0.999946
ENSG00000227583.1	RPS3AP37	5.52554	-1.40344	1.10104	0.202432	0.999946
ENSG00000138668.18	HNRNPD	2938.26	-0.0875888	0.0687443	0.20262	0.999946
ENSG00000107937.18	GTPBP4	903.174	-0.126939	0.0996626	0.202776	0.999946
ENSG00000224644.1	AL135787.1	1.7451	2.78189	2.1851	0.202976	0.999946
ENSG00000271428.1	AL031281.1	19.1166	0.701702	0.551183	0.202988	0.999946
ENSG00000225805.4	DEFB131B	3.69635	-1.69386	1.33059	0.203013	0.999946
ENSG00000251682.1	AC122718.2	63.5069	-0.409881	0.322012	0.203062	0.999946
ENSG00000165694.9	FRMD7	2.46805	-2.1989	1.72827	0.203262	0.999946
ENSG00000186088.15	GSAP	116.994	0.292464	0.229872	0.20327	0.999946
ENSG00000269925.1	Z98884.2	11.1236	-0.930434	0.731412	0.203335	0.999946
ENSG00000261147.1	AC091167.2	2.52555	2.06247	1.62138	0.203357	0.999946
ENSG00000266304.1	LIVAR	7.68642	-1.13993	0.896554	0.203568	0.999946
ENSG00000282826.1	FRG1CP	202.701	-0.224742	0.176789	0.203642	0.999946
ENSG00000241026.1	AC105910.1	3.06456	-1.89922	1.49522	0.204015	0.999946
ENSG00000266714.8	MYO15B	607.861	0.14599	0.114938	0.204025	0.999946
ENSG00000105357.16	MYH14	4.23597	1.47475	1.16132	0.204121	0.999946
ENSG00000170085.17	SIMC1	241.448	-0.205634	0.161932	0.204129	0.999946
ENSG00000169018.5	FEM1B	1568.92	-0.10149	0.0799372	0.204218	0.999946
ENSG00000248585.2	AC084024.2	4.5133	1.53365	1.20816	0.204296	0.999946
ENSG00000113013.13	HSPA9	2930.63	-0.0925174	0.072891	0.20435	0.999946
ENSG00000201500.1	RF00181	3.2794	-1.90141	1.49816	0.204381	0.999946
ENSG00000276368.1	HIST1H2AJ	1024.53	0.124597	0.0982097	0.204553	0.999946
ENSG00000234690.6	AC106869.1	41.4456	-0.479714	0.378135	0.204573	0.999946
ENSG00000250677.1	AC114781.3	1.82662	2.4744	1.95056	0.204598	0.999946
ENSG00000279181.1	AC110801.1	5.97602	-1.25943	0.992815	0.204605	0.999946
ENSG00000249042.5	AC008771.1	41.4745	0.477253	0.376288	0.204685	0.999946
ENSG00000261542.1	AC011978.2	46.8434	-0.441959	0.348477	0.204705	0.999946
ENSG00000005249.12	PRKAR2B	511.963	-0.151555	0.119518	0.20478	0.999946
ENSG00000128165.8	ADM2	57.5941	-0.463162	0.365276	0.204806	0.999946
ENSG00000147853.16	AK3	1264.4	-0.106969	0.0843833	0.204921	0.999946
ENSG00000225693.1	LAGE3P1	7.869	-1.33151	1.05043	0.204945	0.999946
ENSG00000271779.1	AC009994.1	15.4617	0.83694	0.660353	0.205008	0.999946
ENSG00000197013.9	ZNF429	43.9222	-0.465171	0.367082	0.20508	0.999946
ENSG00000059915.16	PSD	6.53229	1.20205	0.948674	0.205126	0.999946
ENSG00000226124.7	FTCDNL1	4.26545	1.5289	1.20686	0.205213	0.999946
ENSG00000204385.11	SLC44A4	5.90633	1.24114	0.979807	0.205256	0.999946
ENSG00000276096.1	RF00017	10.2249	-1.0341	0.816684	0.205433	0.999946
ENSG00000168959.14	GRM5	6.21163	1.30715	1.03278	0.205636	0.999946
ENSG00000177453.7	NIM1K	5.47091	-1.3181	1.04207	0.20591	0.999946
ENSG00000091592.15	NLRP1	1606.86	0.0998812	0.0789745	0.205969	0.999946
ENSG00000183570.16	PCBP3	3.12584	1.86177	1.47254	0.206114	0.999946
ENSG00000231952.3	DPY19L1P2	14.4634	0.830926	0.657454	0.206282	0.999946
ENSG00000225630.1	MTND2P28	839.212	-0.1287	0.101849	0.206357	0.999946
ENSG00000163814.7	CDCP1	15.4826	0.773746	0.612348	0.206383	0.999946
ENSG00000257464.1	AC125611.1	4.91102	1.37864	1.09169	0.206645	0.999946
ENSG00000270839.1	AC091393.1	8.88148	1.02495	0.811782	0.206736	0.999946
ENSG00000176198.3	OR11H4	1.70191	2.4367	1.93033	0.206831	0.999946
ENSG00000118515.11	SGK1	1260.4	-0.113143	0.0896647	0.207006	0.999946
ENSG00000224029.1	AL450344.1	14.7433	0.811484	0.643142	0.207039	0.999946
ENSG00000251148.1	AL158068.2	2.88337	1.80825	1.43317	0.207053	0.999946
ENSG00000204991.10	SPIRE2	35.7447	-0.509865	0.404119	0.207068	0.999946
ENSG00000140323.5	DISP2	50.3338	-0.444106	0.352023	0.207099	0.999946
ENSG00000230370.1	RPL23AP52	6.47232	1.21451	0.962818	0.207161	0.999946
ENSG00000159346.12	ADIPOR1	1068.23	0.111462	0.0883739	0.207215	0.999946
ENSG00000002330.13	BAD	160.243	-0.248357	0.196935	0.207269	0.999946
ENSG00000173020.10	GRK2	1013.4	-0.113969	0.0904268	0.207544	0.999946
ENSG00000133943.20	DGLUCY	1052.19	0.112181	0.0890182	0.207595	0.999946
ENSG00000283913.1	BMS1P21	6.63624	-1.17234	0.930539	0.207722	0.999946
ENSG00000129933.20	MAU2	1106.26	0.111185	0.0882541	0.20773	0.999946
ENSG00000228212.1	OFD1P17	28.6786	0.565853	0.44926	0.207841	0.999946
ENSG00000144550.12	CPNE9	4.46693	-1.50705	1.19657	0.207858	0.999946
ENSG00000198883.11	PNMA5	17.8096	0.741171	0.588499	0.207876	0.999946
ENSG00000085377.13	PREP	710.256	-0.128561	0.102128	0.208095	0.999946
ENSG00000007384.15	RHBDF1	605.439	0.152625	0.121266	0.208178	0.999946
ENSG00000143882.11	ATP6V1C2	28.0556	-0.565312	0.449176	0.208192	0.999946
ENSG00000108946.14	PRKAR1A	5157.53	-0.0815029	0.0647772	0.208318	0.999946
ENSG00000138311.16	ZNF365	26.6654	0.600538	0.47746	0.208472	0.999946
ENSG00000277958.1	RF00017	3.12446	-1.91754	1.5247	0.20852	0.999946
ENSG00000266173.6	STRADA	281.629	-0.193909	0.154204	0.20858	0.999946
ENSG00000138430.15	OLA1	1595.83	-0.0987758	0.0785655	0.208666	0.999946
ENSG00000138180.15	CEP55	1038.86	-0.114699	0.0912896	0.20896	0.999946
ENSG00000250303.3	AP002884.1	16.1304	-0.743525	0.59205	0.209171	0.999946
ENSG00000235701.1	PCBP2P1	10.2638	-1.00492	0.800525	0.209361	0.999946
ENSG00000207352.1	RNU6-540P	4.46857	-1.68887	1.34553	0.209418	0.999946
ENSG00000270059.1	AC121493.1	13.7454	0.816155	0.65025	0.209428	0.999946
ENSG00000117479.13	SLC19A2	167.825	-0.250054	0.199246	0.209478	0.999946
ENSG00000102349.17	KLF8	54.5366	-0.415996	0.331516	0.20954	0.999946
ENSG00000204860.4	FAM201A	5.59744	1.28668	1.0255	0.209594	0.999946
ENSG00000182919.14	C11orf54	204.301	-0.233134	0.185861	0.209716	0.999946
ENSG00000109911.18	ELP4	323.009	-0.182837	0.145796	0.209821	0.999946
ENSG00000199762.1	RF00019	2.02816	2.28599	1.82326	0.209918	0.999946
ENSG00000187676.7	B3GLCT	424.3	-0.159949	0.127597	0.210006	0.999946
ENSG00000222051.1	RNU6-1165P	3.00016	-1.81375	1.44707	0.210063	0.999946
ENSG00000251648.2	AC008958.1	5.64327	1.38785	1.10741	0.210117	0.999946
ENSG00000095321.16	CRAT	790.079	0.136091	0.108599	0.21015	0.999946
ENSG00000259628.1	AC007000.3	2.12729	2.28398	1.82286	0.210218	0.999946
ENSG00000239474.6	KLHL41	6.58578	1.27421	1.01703	0.21025	0.999946
ENSG00000271843.1	AC012557.1	25.6668	0.596438	0.476188	0.210378	0.999946
ENSG00000100418.7	DESI1	925.636	-0.11667	0.0931916	0.210594	0.999946
ENSG00000267587.1	AC090241.1	15.3755	0.775512	0.619755	0.210818	0.999946
ENSG00000270809.1	CHCHD2P11	13.4827	0.807615	0.64543	0.210832	0.999946
ENSG00000198856.12	OSTC	1298.29	-0.106075	0.0847815	0.210877	0.999946
ENSG00000268884.1	AC010323.2	3.59929	-1.79493	1.43463	0.210882	0.999946
ENSG00000274310.1	AC091076.1	1.89027	2.44046	1.95111	0.211004	0.999946
ENSG00000064607.16	SUGP2	1464.43	0.100228	0.0801365	0.211039	0.999946
ENSG00000100429.17	HDAC10	13.6197	0.884116	0.706966	0.211089	0.999946
ENSG00000278107.1	AC027575.2	9.06244	-1.00828	0.806313	0.211126	0.999946
ENSG00000154639.18	CXADR	391.939	-0.176589	0.141238	0.211193	0.999946
ENSG00000267216.1	AC020915.1	35.2419	-0.565368	0.452193	0.211198	0.999946
ENSG00000109881.16	CCDC34	111.444	-0.298349	0.238671	0.211285	0.999946
ENSG00000239697.10	TNFSF12	106.321	-0.327562	0.262202	0.211565	0.999946
ENSG00000135424.16	ITGA7	4.89862	1.36456	1.09236	0.2116	0.999946
ENSG00000134758.13	RNF138	538.255	-0.146648	0.117431	0.211738	0.999946
ENSG00000223429.1	AL139156.1	15.1977	0.7847	0.628416	0.211776	0.999946
ENSG00000249574.1	AC226118.1	4.08559	-1.72432	1.38129	0.211908	0.999946
ENSG00000248367.1	AC008610.1	2.91558	1.98173	1.58753	0.211916	0.999946
ENSG00000236324.1	AL035634.1	17.9617	0.698024	0.559312	0.21203	0.999946
ENSG00000243368.2	MCCC1-AS1	5.87383	1.22412	0.981057	0.212121	0.999946
ENSG00000163817.15	SLC6A20	4.1291	1.563	1.25267	0.212131	0.999946
ENSG00000150593.17	PDCD4	726.547	-0.143989	0.115408	0.212161	0.999946
ENSG00000279530.2	AC092881.1	160.378	0.240729	0.192968	0.212211	0.999946
ENSG00000234405.1	Z69733.1	2.0595	-2.22287	1.78195	0.212238	0.999946
ENSG00000156050.8	FAM161B	133.852	-0.270777	0.217075	0.212255	0.999946
ENSG00000106123.11	EPHB6	17.3627	-0.737059	0.59091	0.212277	0.999946
ENSG00000270995.1	AL137072.1	2.31818	-2.21657	1.77749	0.212388	0.999946
ENSG00000250602.6	AC093535.1	7.59261	1.09677	0.879644	0.212457	0.999946
ENSG00000136940.13	PDCL	732.823	-0.128532	0.103114	0.212582	0.999946
ENSG00000101160.13	CTSZ	2491.3	-0.106382	0.0854076	0.212918	0.999946
ENSG00000274403.1	AC090510.2	15.7346	0.799606	0.642065	0.212997	0.999946
ENSG00000196230.12	TUBB	1920.56	-0.0995774	0.0799586	0.212998	0.999946
ENSG00000275377.1	MIR1299	1.56354	-2.64209	2.12227	0.213155	0.999946
ENSG00000251669.5	FAM86EP	30.0812	0.545103	0.437931	0.213233	0.999946
ENSG00000154582.16	ELOC	499.446	-0.15007	0.120584	0.213306	0.999946
ENSG00000277232.2	GTSE1-DT	5.54791	-1.29398	1.03998	0.213414	0.999946
ENSG00000065621.14	GSTO2	38.296	0.484101	0.38916	0.213513	0.999946
ENSG00000143375.14	CGN	14.9967	-0.82477	0.663048	0.213533	0.999946
ENSG00000186480.12	INSIG1	1317.47	-0.103846	0.0834986	0.213617	0.999946
ENSG00000215067.9	ALOX12-AS1	56.1604	0.39664	0.318927	0.21362	0.999946
ENSG00000261512.2	AC092368.3	16.4264	-0.738038	0.593646	0.213783	0.999946
ENSG00000147481.15	SNTG1	4.06149	-1.55624	1.25179	0.21379	0.999946
ENSG00000107736.20	CDH23	14.8527	0.808977	0.651065	0.214036	0.999946
ENSG00000278709.1	NKILA	14.4824	0.803379	0.646591	0.214058	0.999946
ENSG00000118707.9	TGIF2	638.56	-0.137749	0.110868	0.214068	0.999946
ENSG00000145147.19	SLIT2	2819.33	-0.0850512	0.0684746	0.214206	0.999946
ENSG00000279288.1	AC073346.2	2.69082	1.83862	1.48079	0.214367	0.999946
ENSG00000169047.5	IRS1	22.4143	-0.650434	0.523912	0.214423	0.999946
ENSG00000277075.2	HIST1H2AE	1786	0.113709	0.0915979	0.214462	0.999946
ENSG00000173480.10	ZNF417	203.274	-0.223713	0.180229	0.214505	0.999946
ENSG00000143761.15	ARF1	5537.45	-0.0833879	0.0672271	0.21483	0.999946
ENSG00000156958.14	GALK2	399.392	-0.164255	0.132467	0.214984	0.999946
ENSG00000111752.10	PHC1	243.46	0.198007	0.159699	0.215023	0.999946
ENSG00000149196.15	HIKESHI	381.616	0.168223	0.135692	0.215071	0.999946
ENSG00000236264.5	RPL26P30	3.01628	1.74003	1.40375	0.215141	0.999946
ENSG00000141526.16	SLC16A3	777.822	-0.129197	0.104231	0.215149	0.999946
ENSG00000149639.14	SOGA1	2749.04	-0.0876753	0.0707478	0.215247	0.999946
ENSG00000161929.14	SCIMP	6.47883	1.18421	0.956035	0.215467	0.999946
ENSG00000091527.15	CDV3	5183.07	-0.0813454	0.0656845	0.215558	0.999946
ENSG00000266120.1	AC104984.4	1.93322	2.59547	2.096	0.215605	0.999946
ENSG00000162174.12	ASRGL1	186.923	-0.226304	0.182768	0.215641	0.999946
ENSG00000226153.1	Z93242.1	1.68952	2.37895	1.92168	0.215733	0.999946
ENSG00000183020.13	AP2A2	1713.51	0.0976212	0.0788734	0.215829	0.999946
ENSG00000199237.1	RNU6-834P	2.40755	-2.12547	1.71831	0.216105	0.999946
ENSG00000138356.13	AOX1	5.04745	1.31041	1.05995	0.216349	0.999946
ENSG00000163093.11	BBS5	75.8162	-0.344283	0.278486	0.216359	0.999946
ENSG00000237765.6	FAM200B	255.497	-0.202809	0.16415	0.216641	0.999946
ENSG00000198496.11	NBR2	64.2781	0.402185	0.325575	0.216716	0.999946
ENSG00000271780.1	AL118558.3	11.1271	-0.989411	0.801292	0.216916	0.999946
ENSG00000231548.2	OR55B1P	5.6861	1.26776	1.02748	0.21726	0.999946
ENSG00000176890.15	TYMS	376.669	-0.168618	0.136671	0.217294	0.999946
ENSG00000119953.12	SMNDC1	628.869	-0.132962	0.107819	0.217502	0.999946
ENSG00000136826.14	KLF4	60.3482	0.384531	0.311894	0.217618	0.999946
ENSG00000254577.1	AC087276.1	20.1061	0.671209	0.544438	0.217633	0.999946
ENSG00000180096.11	2001-09-01	34.487	0.507324	0.41164	0.217783	0.999946
ENSG00000148483.8	TMEM236	5.23469	1.62387	1.31774	0.21783	0.999946
ENSG00000237484.5	LINC01684	2.15612	2.10383	1.70756	0.217924	0.999946
ENSG00000184164.14	CRELD2	516.016	-0.152832	0.124046	0.217928	0.999946
ENSG00000128050.8	PAICS	3157.62	-0.0865243	0.0702448	0.218041	0.999946
ENSG00000201470.1	RNY4P7	7.33236	1.11362	0.904159	0.218076	0.999946
ENSG00000114770.16	ABCC5	728.217	0.127346	0.1034	0.218107	0.999946
ENSG00000011258.15	MBTD1	758.962	0.127437	0.103489	0.218172	0.999946
ENSG00000248527.1	MTATP6P1	3222.95	-0.0952773	0.0774007	0.218337	0.999946
ENSG00000178531.5	CTXN1	188.794	-0.250313	0.203389	0.218433	0.999946
ENSG00000259244.1	AC048382.2	4.87134	1.34337	1.09164	0.218474	0.999946
ENSG00000225752.1	AL023581.1	3.56644	-1.6634	1.35191	0.218544	0.999946
ENSG00000188542.9	DUSP28	58.938	0.384068	0.312167	0.218574	0.999946
ENSG00000184139.8	RPL7AP28	10.8367	-1.05022	0.853843	0.218701	0.999946
ENSG00000232282.1	MTND1P32	19.3925	-0.692957	0.563578	0.218859	0.999946
ENSG00000178752.15	ERFE	13.789	-0.876221	0.712813	0.21898	0.999946
ENSG00000109220.10	CHIC2	400.361	0.165873	0.134952	0.219024	0.999946
ENSG00000257151.1	PWAR6	436.505	0.157239	0.127953	0.219119	0.999946
ENSG00000132205.10	EMILIN2	100.983	-0.299612	0.243865	0.219223	0.999946
ENSG00000260400.1	AL513534.1	37.2896	-0.489735	0.398777	0.219412	0.999946
ENSG00000220418.1	TUBB3P1	2.71772	-1.97053	1.60615	0.219871	0.999946
ENSG00000234772.1	LINC00412	1.89056	2.56136	2.0878	0.219889	0.999946
ENSG00000124380.10	SNRNP27	275.673	-0.190377	0.155187	0.219913	0.999946
ENSG00000196152.10	ZNF79	154.951	0.246092	0.200608	0.219925	0.999946
ENSG00000256377.5	AC009509.1	9.13996	1.03403	0.843281	0.220122	0.999946
ENSG00000105699.16	LSR	34.4671	0.500323	0.408049	0.220148	0.999946
ENSG00000089157.15	RPLP0	15733.8	0.0671788	0.0547896	0.220152	0.999946
ENSG00000232859.9	LYRM9	33.105	0.518945	0.423265	0.220179	0.999946
ENSG00000259121.2	AL109628.1	7.77727	1.05811	0.863121	0.220232	0.999946
ENSG00000256812.1	CAPNS2	38.9855	0.47226	0.385274	0.220282	0.999946
ENSG00000197106.6	SLC6A17	3.33013	1.71947	1.40278	0.220288	0.999946
ENSG00000275227.1	RF02271	18.9263	0.682605	0.556998	0.220384	0.999946
ENSG00000196233.13	LCOR	2921.22	-0.0846993	0.0691318	0.220505	0.999946
ENSG00000187109.13	NAP1L1	8747.58	-0.0733816	0.0598967	0.220524	0.999946
ENSG00000250068.1	AL445187.1	9.85311	0.945172	0.771635	0.220614	0.999946
ENSG00000280245.1	AC079336.7	19.2629	-0.718514	0.586632	0.220646	0.999946
ENSG00000144136.10	SLC20A1	2359.47	-0.0864205	0.070573	0.220743	0.999946
ENSG00000023608.4	SNAPC1	240.052	-0.198797	0.162346	0.220755	0.999946
ENSG00000141759.14	TXNL4A	664.713	-0.131307	0.107234	0.220766	0.999946
ENSG00000268205.1	AC005261.1	708.718	-0.149034	0.121718	0.220793	0.999946
ENSG00000282572.2	AC215522.2	1.85154	2.29772	1.87758	0.22104	0.999946
ENSG00000240476.1	LINC00973	2.8054	-1.88449	1.5401	0.221098	0.999946
ENSG00000220785.7	MTMR9LP	410.809	0.170835	0.139644	0.221196	0.999946
ENSG00000258569.1	AC007376.2	26.3091	-0.578316	0.472747	0.221213	0.999946
ENSG00000006757.11	PNPLA4	134.946	-0.269301	0.220142	0.221215	0.999946
ENSG00000128059.8	PPAT	369.509	-0.164312	0.134331	0.221256	0.999946
ENSG00000116254.17	CHD5	4.27023	1.59028	1.30024	0.221305	0.999946
ENSG00000175581.13	MRPL48	235.839	-0.198624	0.1624	0.221308	0.999946
ENSG00000099256.18	PRTFDC1	259.204	-0.189888	0.155297	0.221426	0.999946
ENSG00000259423.2	AC113146.1	3.95422	-1.7399	1.42313	0.221488	0.999946
ENSG00000184922.13	FMNL1	57.6326	0.421759	0.344979	0.221494	0.999946
ENSG00000107796.13	ACTA2	39.5541	-0.467867	0.382854	0.221689	0.999946
ENSG00000235706.7	DICER1-AS1	23.8644	0.61788	0.505693	0.221765	0.999946
ENSG00000204574.12	ABCF1	651.591	-0.134728	0.110309	0.221944	0.999946
ENSG00000245311.2	ARNTL2-AS1	6.34821	-1.18753	0.972614	0.222099	0.999946
ENSG00000173486.12	FKBP2	181.207	-0.239276	0.19598	0.222116	0.999946
ENSG00000101751.10	POLI	428.496	0.15488	0.126878	0.2222	0.999946
ENSG00000178662.15	CSRNP3	20.6359	0.689086	0.5646	0.222281	0.999946
ENSG00000256902.1	IQSEC3P1	7.01631	-1.19486	0.979049	0.222301	0.999946
ENSG00000260036.1	AC013355.1	4.64597	-1.37429	1.12617	0.222344	0.999946
ENSG00000185313.7	SCN10A	6.00094	-1.2534	1.02712	0.222348	0.999946
ENSG00000138448.11	ITGAV	4959.32	-0.0780276	0.0639483	0.222402	0.999946
ENSG00000008382.15	MPND	83.7039	0.328261	0.269116	0.222551	0.999946
ENSG00000086598.10	TMED2	3666.81	-0.0786641	0.0645001	0.222618	0.999946
ENSG00000263916.1	AC100778.2	9.6386	-0.997702	0.818318	0.222765	0.999946
ENSG00000109084.13	TMEM97	562.969	-0.138743	0.113813	0.222826	0.999946
ENSG00000100379.17	KCTD17	434.942	0.152059	0.124787	0.223014	0.999946
ENSG00000114978.17	MOB1A	3437.75	-0.080862	0.066387	0.223209	0.999946
ENSG00000121270.15	ABCC11	4.48181	1.42854	1.17283	0.223213	0.999946
ENSG00000250764.1	AC025178.1	26.5973	0.611188	0.501795	0.223223	0.999946
ENSG00000279251.1	AC015726.3	4.61927	-1.47344	1.21055	0.223544	0.999946
ENSG00000234393.1	AL592546.1	15.4489	-0.753753	0.619308	0.223571	0.999946
ENSG00000074266.19	EED	230.11	0.19885	0.163393	0.223603	0.999946
ENSG00000262119.1	AL079343.1	20.1842	0.69201	0.568695	0.223666	0.999946
ENSG00000234156.1	AL162254.1	3.38546	1.61024	1.3233	0.223666	0.999946
ENSG00000276563.1	AL359075.1	3.66217	-1.71472	1.40943	0.223753	0.999946
ENSG00000259562.2	AC090607.2	25.9217	0.575094	0.472732	0.223782	0.999946
ENSG00000228293.1	AL049712.1	3.16541	-1.90494	1.5661	0.223847	0.999946
ENSG00000279663.2	AC104623.2	8.05968	1.07891	0.887252	0.223979	0.999946
ENSG00000243659.1	FO393419.3	2.46022	-2.1635	1.77918	0.223981	0.999946
ENSG00000086666.18	ZFAND6	911.868	-0.115163	0.0947094	0.224	0.999946
ENSG00000132002.7	DNAJB1	784.646	-0.128698	0.105891	0.224219	0.999946
ENSG00000104327.7	CALB1	28.9777	0.545293	0.448712	0.224274	0.999946
ENSG00000259499.1	AC090519.2	7.33706	1.09493	0.901007	0.224279	0.999946
ENSG00000184047.17	DIABLO	84.5845	0.320578	0.264012	0.22465	0.999946
ENSG00000188566.13	NDOR1	228.617	-0.206422	0.170028	0.224731	0.999946
ENSG00000272288.5	AL451165.2	5.77209	1.28739	1.06046	0.224753	0.999946
ENSG00000232268.6	OR52I1	6.93146	1.13973	0.939426	0.225044	0.999946
ENSG00000182362.13	YBEY	101.955	-0.296763	0.244644	0.225115	0.999946
ENSG00000279098.1	AC097460.3	5.22195	-1.38701	1.14349	0.225144	0.999946
ENSG00000114302.15	PRKAR2A	2153.71	-0.090483	0.0746114	0.225236	0.999946
ENSG00000261546.1	AC135782.3	21.6587	0.63139	0.52068	0.225274	0.999946
ENSG00000165060.12	FXN	182.379	-0.223962	0.184711	0.225323	0.999946
ENSG00000259006.1	AC092143.2	1.7892	-2.30019	1.89739	0.225401	0.999946
ENSG00000233783.7	AP001442.1	263.931	-0.204882	0.169017	0.225437	0.999946
ENSG00000170236.14	USP50	9.03522	-1.04286	0.860659	0.225629	0.999946
ENSG00000285612.1	AC004974.1	2.06775	-2.1757	1.7956	0.225635	0.999946
ENSG00000205659.10	LIN52	213.683	0.205579	0.169712	0.225764	0.999946
ENSG00000197889.9	MEIG1	1.63871	-2.69356	2.22386	0.225815	0.999946
ENSG00000106829.18	TLE4	866.608	-0.115659	0.0954938	0.225832	0.999946
ENSG00000233623.2	PGAM1P11	4.53691	-1.57968	1.30471	0.225992	0.999946
ENSG00000161328.10	LRRC56	9.24047	0.978984	0.808597	0.226003	0.999946
ENSG00000101057.15	MYBL2	1558.24	-0.0987672	0.0815821	0.22603	0.999946
ENSG00000198954.7	KIF1BP	713.161	-0.123451	0.101981	0.226078	0.999946
ENSG00000234203.1	AC004771.2	2.43136	2.11593	1.7483	0.226171	0.999946
ENSG00000113739.10	STC2	675.462	-0.132332	0.109344	0.226189	0.999946
ENSG00000258930.1	AC005230.1	12.7293	0.820151	0.677706	0.226208	0.999946
ENSG00000213669.2	AL137074.1	1.57179	-2.6406	2.18228	0.226271	0.999946
ENSG00000228768.3	AC003101.1	18.3896	-0.670619	0.554263	0.226306	0.999946
ENSG00000242193.11	CRYZL2P	326.788	0.17446	0.1442	0.226337	0.999946
ENSG00000165714.10	BORCS5	30.1014	-0.531232	0.439117	0.226366	0.999946
ENSG00000121236.20	TRIM6	61.0127	-0.371055	0.306751	0.226422	0.999946
ENSG00000253063.1	RNU6-494P	7.43054	-1.12447	0.929821	0.226532	0.999946
ENSG00000088205.12	DDX18	1153.81	-0.106039	0.0876869	0.226551	0.999946
ENSG00000130254.11	SAFB2	574.291	-0.14387	0.118989	0.226623	0.999946
ENSG00000165449.11	SLC16A9	3.66167	-1.72533	1.42712	0.226677	0.999946
ENSG00000206743.1	RNU6-484P	2.28112	-2.07372	1.71536	0.226695	0.999946
ENSG00000165828.14	PRAP1	1.76807	-2.28588	1.89111	0.226759	0.999946
ENSG00000196937.10	FAM3C	363.345	-0.162515	0.134456	0.226786	0.999946
ENSG00000110880.10	CORO1C	4901.13	-0.0759592	0.0628638	0.226926	0.999946
ENSG00000137074.18	APTX	311.865	-0.178604	0.147834	0.226995	0.999946
ENSG00000264772.6	AC016876.2	2.75372	-1.88905	1.56372	0.227027	0.999946
ENSG00000077238.13	IL4R	1816.65	0.0949852	0.0786309	0.227052	0.999946
ENSG00000234818.1	AC007314.1	1.87267	2.27154	1.88053	0.227077	0.999946
ENSG00000074660.15	SCARF1	610.086	0.135569	0.11224	0.227104	0.999946
ENSG00000121579.12	NAA50	2458.12	-0.0885149	0.0732859	0.227123	0.999946
ENSG00000249098.1	AC055733.1	23.4366	0.615844	0.509919	0.227151	0.999946
ENSG00000255202.1	AL049629.1	4.38167	-1.58587	1.31335	0.22724	0.999946
ENSG00000172380.5	GNG12	6369.89	-0.0738157	0.0611364	0.227281	0.999946
ENSG00000165097.14	KDM1B	262.875	-0.190112	0.157466	0.227309	0.999946
ENSG00000169744.12	LDB2	4180.7	0.0781552	0.0647502	0.227422	0.999946
ENSG00000114742.13	WDR48	769.665	-0.120479	0.0998557	0.227612	0.999946
ENSG00000273729.1	AC007686.3	16.3156	0.726359	0.602027	0.227616	0.999946
ENSG00000275332.1	AC103691.2	1.55587	-2.64845	2.1957	0.227742	0.999946
ENSG00000234678.2	ELF3-AS1	49.6513	0.429053	0.355753	0.227801	0.999946
ENSG00000226406.1	RBMX2P1	3.66313	1.63921	1.35933	0.227859	0.999946
ENSG00000082898.16	XPO1	4395.62	-0.0769007	0.0637833	0.22795	0.999946
ENSG00000100360.14	IFT27	417.372	-0.153319	0.127173	0.227974	0.999946
ENSG00000239305.6	RNF103	507.614	0.146611	0.121618	0.22801	0.999946
ENSG00000197448.13	GSTK1	1195.21	0.102835	0.0853072	0.228023	0.999946
ENSG00000258753.1	AL359792.1	2.46153	-2.01412	1.67144	0.228195	0.999946
ENSG00000114857.17	NKTR	3427.52	0.0855179	0.0710032	0.228426	0.999946
ENSG00000135720.12	DYNC1LI2	2476.18	-0.0891985	0.0740615	0.228441	0.999946
ENSG00000119979.17	FAM45A	291.005	-0.178363	0.148097	0.228449	0.999946
ENSG00000262823.1	AC127521.1	1.86797	2.27091	1.88565	0.228471	0.999946
ENSG00000115839.17	RAB3GAP1	1252.58	-0.103071	0.0855933	0.228516	0.999946
ENSG00000278156.1	TSC22D1-AS1	37.5438	0.470115	0.390481	0.228613	0.999946
ENSG00000165732.12	DDX21	3763.76	-0.0795818	0.0661024	0.228621	0.999946
ENSG00000237938.5	AL450998.2	21.7111	0.637497	0.529568	0.228665	0.999946
ENSG00000182985.17	CADM1	77.4364	-0.338453	0.281167	0.228689	0.999946
ENSG00000214029.4	ZNF891	287.89	-0.179506	0.149126	0.228698	0.999946
ENSG00000139200.13	PIANP	9.09252	-1.00434	0.834435	0.228737	0.999946
ENSG00000230735.1	AC093423.2	33.5999	-0.494821	0.411143	0.228773	0.999946
ENSG00000155256.17	ZFYVE27	318.327	0.179925	0.149519	0.228837	0.999946
ENSG00000151690.14	MFSD6	263.178	0.192011	0.159633	0.229044	0.999946
ENSG00000233922.2	LINC01694	2.05101	-2.16295	1.79848	0.229111	0.999946
ENSG00000105669.13	COPE	825.162	0.135774	0.1129	0.229127	0.999946
ENSG00000218690.2	HIST1H2APS4	2.22622	-2.12473	1.7668	0.229136	0.999946
ENSG00000253967.1	AC022730.4	1.86123	-2.45006	2.03754	0.229184	0.999946
ENSG00000225192.1	ZNF33BP1	3.15171	-1.67605	1.39395	0.229217	0.999946
ENSG00000184432.9	COPB2	2876.7	-0.084801	0.0705442	0.229326	0.999946
ENSG00000285600.1	AC023593.1	1.97189	-2.45435	2.04174	0.22933	0.999946
ENSG00000126561.16	STAT5A	809.477	0.1225	0.101915	0.229371	0.999946
ENSG00000225822.4	UBXN7-AS1	1.8744	2.27205	1.89106	0.229568	0.999946
ENSG00000236496.2	GPS2P1	2.0647	-2.12208	1.76729	0.229847	0.999946
ENSG00000244676.5	AL109761.1	4.66567	-1.37934	1.14874	0.229849	0.999946
ENSG00000258572.1	AL133467.1	2.46674	-1.9988	1.66464	0.229853	0.999946
ENSG00000100614.17	PPM1A	960.149	-0.113775	0.0947728	0.229944	0.999946
ENSG00000123908.11	AGO2	4107.87	-0.0781555	0.0651045	0.229959	0.999946
ENSG00000188580.14	NKAIN2	10.8474	0.893526	0.744326	0.229965	0.999946
ENSG00000172824.15	CES4A	37.1195	0.488277	0.406757	0.229978	0.999946
ENSG00000178988.10	MRFAP1L1	441.688	-0.175245	0.145988	0.22998	0.999946
ENSG00000258510.2	AC007954.1	6.6595	1.12082	0.934192	0.230225	0.999946
ENSG00000273018.6	FAM106A	27.0659	-0.622149	0.518699	0.230357	0.999946
ENSG00000120805.13	ARL1	1087.71	-0.114461	0.0954339	0.230382	0.999946
ENSG00000124813.21	RUNX2	16.7249	-0.726867	0.606114	0.23044	0.999946
ENSG00000135097.6	MSI1	1.97629	-2.31141	1.92759	0.230481	0.999946
ENSG00000172717.16	FAM71D	2.907	-1.7472	1.45715	0.230506	0.999946
ENSG00000143156.13	NME7	243.775	-0.198431	0.165498	0.230531	0.999946
ENSG00000270575.1	AL160281.1	15.1438	-0.743601	0.620196	0.230537	0.999946
ENSG00000258980.1	EIF1AXP2	4.084	1.52784	1.27463	0.230662	0.999946
ENSG00000196550.10	FAM72A	14.4038	-0.753248	0.628577	0.230785	0.999946
ENSG00000225755.2	AL451063.1	1.65305	-2.40507	2.00705	0.230796	0.999946
ENSG00000107140.15	TESK1	237.576	0.195484	0.16314	0.230816	0.999946
ENSG00000248647.2	AC012613.1	12.9817	0.811884	0.677631	0.23087	0.999946
ENSG00000260118.1	AL157700.1	5.40993	1.2978	1.08326	0.230896	0.999946
ENSG00000240392.1	RPL9P3	3.58478	-1.636	1.36584	0.230996	0.999946
ENSG00000188227.12	ZNF793	49.7121	-0.419374	0.350124	0.230999	0.999946
ENSG00000109576.13	AADAT	58.2452	-0.376841	0.314635	0.23103	0.999946
ENSG00000066735.14	KIF26A	356.003	0.16591	0.13855	0.23112	0.999946
ENSG00000095951.16	HIVEP1	2800.1	-0.0817417	0.0682664	0.231153	0.999946
ENSG00000197930.12	ERO1A	1439.08	-0.0968418	0.0808807	0.231174	0.999946
ENSG00000261934.2	PCDHGA9	110.274	-0.285822	0.238771	0.231285	0.999946
ENSG00000175376.8	EIF1AD	470.993	-0.144257	0.120514	0.2313	0.999946
ENSG00000207746.1	MIR575	6.59123	-1.15807	0.967564	0.23135	0.999946
ENSG00000259782.2	AC008915.1	5.1985	1.25876	1.05193	0.231453	0.999946
ENSG00000281469.1	AC019226.1	19.0157	0.654124	0.546762	0.231557	0.999946
ENSG00000120137.6	PANK3	2965.33	-0.0889244	0.0743423	0.231639	0.999946
ENSG00000224583.1	AL356277.2	4.03023	1.46239	1.22268	0.231674	0.999946
ENSG00000277358.1	AL138693.1	2.37476	1.8974	1.58659	0.231737	0.999946
ENSG00000250354.1	AC069272.1	7.61431	-1.14859	0.960569	0.2318	0.999946
ENSG00000196296.13	ATP2A1	23.4577	-0.633883	0.530155	0.231831	0.999946
ENSG00000164099.3	PRSS12	70.3521	-0.349257	0.292127	0.231866	0.999946
ENSG00000224746.1	AC015987.1	10.9763	-0.866765	0.725155	0.231976	0.999946
ENSG00000105810.9	CDK6	2064.48	-0.0951089	0.079585	0.232064	0.999946
ENSG00000231729.1	ARHGEF9-IT1	3.54145	1.69667	1.41982	0.232091	0.999946
ENSG00000167578.17	RAB4B	19.2269	-0.707382	0.591964	0.232097	0.999946
ENSG00000276704.1	AL442067.2	7.8704	1.03838	0.868972	0.232106	0.999946
ENSG00000232119.7	MCTS1	360.673	-0.160216	0.134085	0.232133	0.999946
ENSG00000183337.16	BCOR	796.902	-0.122044	0.102142	0.232145	0.999946
ENSG00000069345.11	DNAJA2	1054.06	-0.106739	0.0893622	0.232302	0.999946
ENSG00000154736.5	ADAMTS5	13.5387	0.914543	0.765827	0.232403	0.999946
ENSG00000275389.1	AC068790.9	4.87083	1.28437	1.07579	0.232524	0.999946
ENSG00000277050.1	AL122125.1	8.87867	0.967959	0.810772	0.232527	0.999946
ENSG00000164609.9	SLU7	662.646	-0.126395	0.105891	0.23262	0.999946
ENSG00000230710.1	LINC00332	2.90428	-1.6906	1.41654	0.232685	0.999946
ENSG00000240720.8	LRRD1	4.16813	1.42068	1.19098	0.232923	0.999946
ENSG00000185361.8	TNFAIP8L1	1817.73	-0.108965	0.0913537	0.232953	0.999946
ENSG00000145888.10	GLRA1	12.9523	-0.795285	0.666779	0.232976	0.999946
ENSG00000173041.11	ZNF680	292.051	0.193032	0.16186	0.233033	0.999946
ENSG00000040608.13	RTN4R	32.5737	-0.532039	0.446225	0.23314	0.999946
ENSG00000140365.15	COMMD4	435.932	-0.1598	0.134033	0.233166	0.999946
ENSG00000198585.11	NUDT16	951.63	-0.119315	0.100086	0.233212	0.999946
ENSG00000069966.18	GNB5	278.968	0.178732	0.149928	0.233216	0.999946
ENSG00000259398.1	AC090970.1	24.3546	0.577179	0.484215	0.233266	0.999946
ENSG00000134324.11	LPIN1	1637.58	-0.0978507	0.0821177	0.233422	0.999946
ENSG00000227972.1	THAP12P3	4.2052	-1.4606	1.22579	0.233433	0.999946
ENSG00000094916.15	CBX5	8423.48	-0.0748457	0.06283	0.233559	0.999946
ENSG00000205502.3	C2CD4B	201.769	-0.221414	0.185885	0.233602	0.999946
ENSG00000265552.1	AC104961.1	32.9409	0.509309	0.427622	0.233643	0.999946
ENSG00000245694.9	CRNDE	29.3827	-0.53205	0.446792	0.233723	0.999946
ENSG00000267457.1	AC004223.2	11.934	-0.852999	0.716357	0.233753	0.999946
ENSG00000254122.2	PCDHGB7	394.363	0.159613	0.134057	0.233796	0.999946
ENSG00000213445.9	SIPA1	1497.05	0.0991897	0.0833111	0.233813	0.999946
ENSG00000258317.1	AC034102.6	6.57617	-1.3011	1.09294	0.233865	0.999946
ENSG00000101246.19	ARFRP1	387.213	0.168113	0.141223	0.233885	0.999946
ENSG00000139278.9	GLIPR1	575.511	-0.153026	0.128559	0.233922	0.999946
ENSG00000213658.11	LAT	5.24805	-1.28464	1.07946	0.234018	0.999946
ENSG00000184903.9	IMMP2L	68.9711	-0.356564	0.299618	0.234022	0.999946
ENSG00000164031.16	DNAJB14	1387.06	-0.0978993	0.0822656	0.234031	0.999946
ENSG00000125944.19	HNRNPR	1092.17	-0.107054	0.0900044	0.234268	0.999946
ENSG00000163624.5	CDS1	3.36069	-1.58478	1.33254	0.234324	0.999946
ENSG00000100372.14	SLC25A17	265.599	0.184999	0.155584	0.234414	0.999946
ENSG00000164897.12	TMUB1	351.492	0.16193	0.136183	0.234416	0.999946
ENSG00000065057.7	NTHL1	179.604	0.224248	0.188623	0.23449	0.999946
ENSG00000171443.6	ZNF524	103.714	0.289336	0.243452	0.234647	0.999946
ENSG00000105948.13	TTC26	173.485	-0.221182	0.186129	0.234703	0.999946
ENSG00000207290.1	RF00019	2.24432	-2.1072	1.77373	0.23483	0.999946
ENSG00000245888.6	FLJ21408	3.28673	-1.78004	1.49868	0.234937	0.999946
ENSG00000137760.14	ALKBH8	247.487	-0.191241	0.16106	0.235074	0.999946
ENSG00000230997.5	RAB42P1	2.4352	-2.00495	1.68875	0.235135	0.999946
ENSG00000121274.12	TENT4B	456.411	-0.149921	0.126316	0.235277	0.999946
ENSG00000185818.7	NAT8L	10.7006	-0.902289	0.760298	0.235324	0.999946
ENSG00000274356.1	AL355987.5	2.30995	-2.01088	1.6947	0.235397	0.999946
ENSG00000118162.13	KPTN	78.9007	0.324421	0.273428	0.235427	0.999946
ENSG00000188992.11	LIPI	1.91119	-2.14814	1.81062	0.235459	0.999946
ENSG00000170854.17	RIOX2	442.859	-0.148006	0.124756	0.23548	0.999946
ENSG00000235257.8	ITGA9-AS1	59.813	-0.383596	0.323347	0.235493	0.999946
ENSG00000252464.1	RN7SKP70	3.17481	-1.85712	1.5656	0.235542	0.999946
ENSG00000114026.21	OGG1	297.08	-0.190685	0.160764	0.235577	0.999946
ENSG00000279894.1	Z73965.1	17.6318	0.674242	0.568485	0.23561	0.999946
ENSG00000215319.2	EIF5P1	22.3094	-0.604888	0.510016	0.235616	0.999946
ENSG00000275966.1	AC110285.6	5.0887	1.29173	1.08915	0.235625	0.999946
ENSG00000120948.17	TARDBP	1267.76	-0.115346	0.0972643	0.235659	0.999946
ENSG00000164823.10	OSGIN2	597.22	-0.137426	0.115894	0.235704	0.999946
ENSG00000101166.15	PRELID3B	689.82	-0.125714	0.106046	0.235834	0.999946
ENSG00000160460.15	SPTBN4	1.71458	-2.41033	2.03353	0.2359	0.999946
ENSG00000106588.10	PSMA2	91.3249	-0.309725	0.261333	0.235949	0.999946
ENSG00000152495.10	CAMK4	378.88	0.160609	0.135543	0.236045	0.999946
ENSG00000238271.2	IFNWP19	6.02546	-1.23472	1.04223	0.236137	0.999946
ENSG00000042753.11	AP2S1	1518.35	0.101405	0.0855963	0.236142	0.999946
ENSG00000274629.1	AC073052.2	2.54504	-2.00827	1.69522	0.236149	0.999946
ENSG00000176788.8	BASP1	1069.02	-0.106175	0.0896284	0.236168	0.999946
ENSG00000279048.1	AC080080.1	12.5743	0.830839	0.701381	0.236185	0.999946
ENSG00000075089.9	ACTR6	157.511	-0.231667	0.195609	0.236281	0.999946
ENSG00000148090.11	AUH	118.448	-0.291133	0.245832	0.236304	0.999946
ENSG00000111012.9	CYP27B1	14.341	0.750429	0.633867	0.236457	0.999946
ENSG00000124207.16	CSE1L	3112.77	-0.0852043	0.0719771	0.236505	0.999946
ENSG00000159761.14	C16orf86	17.0048	0.700597	0.591838	0.236506	0.999946
ENSG00000272054.1	AC007390.2	62.8596	0.357256	0.301839	0.236572	0.999946
ENSG00000276058.1	STMN1P1	9.88568	0.900333	0.760718	0.236599	0.999946
ENSG00000128989.10	ARPP19	5123.6	-0.0775378	0.0655448	0.236819	0.999946
ENSG00000155026.16	RSPH10B	2.85953	-1.7217	1.45555	0.23687	0.999946
ENSG00000163527.9	STT3B	3134.88	-0.0803125	0.0679021	0.236901	0.999946
ENSG00000274897.2	PANO1	9.37429	-0.95258	0.80565	0.237058	0.999946
ENSG00000128692.8	EIF2S2P4	6.32284	-1.20186	1.01698	0.237287	0.999946
ENSG00000201348.1	RNU105B	4.33388	1.52064	1.28677	0.237303	0.999946
ENSG00000154856.12	APCDD1	26.6937	-0.581587	0.492178	0.237341	0.999946
ENSG00000214289.2	RPL39P5	2.31435	1.97404	1.67061	0.237351	0.999946
ENSG00000255308.1	AC009652.2	2.31435	1.97404	1.67061	0.237351	0.999946
ENSG00000220867.1	HSPE1P26	15.3573	0.717006	0.606968	0.237487	0.999946
ENSG00000237036.4	ZEB1-AS1	215.081	0.20285	0.171723	0.237497	0.999946
ENSG00000013583.9	HEBP1	537.178	-0.134323	0.113713	0.237506	0.999946
ENSG00000268001.1	CARD8-AS1	230.857	-0.195643	0.165629	0.23752	0.999946
ENSG00000102466.15	FGF14	33.9331	0.483068	0.408979	0.237541	0.999946
ENSG00000151835.15	SACS	6911.04	-0.0777453	0.0658368	0.237651	0.999946
ENSG00000263080.1	AC009121.2	1.81892	2.31129	1.95756	0.237723	0.999946
ENSG00000171466.9	ZNF562	879.032	-0.114417	0.0969149	0.237765	0.999946
ENSG00000283208.1	AC001226.2	104.511	0.299176	0.253498	0.237923	0.999946
ENSG00000225798.1	AC025918.1	6.18041	1.23823	1.04919	0.237932	0.999946
ENSG00000260853.1	AC109460.2	44.3294	0.423429	0.358787	0.237933	0.999946
ENSG00000112078.13	KCTD20	1996.83	-0.0867322	0.0735029	0.238007	0.999946
ENSG00000213024.11	NUP62	1097.45	-0.108564	0.0920069	0.238018	0.999946
ENSG00000235806.1	AF241728.1	2.86918	-1.94312	1.64714	0.238122	0.999946
ENSG00000242457.1	RBBP4P2	18.0453	0.675625	0.572721	0.238129	0.999946
ENSG00000238057.9	ZEB2-AS1	8.94671	0.977506	0.828901	0.238287	0.999946
ENSG00000158435.7	CNOT11	872.518	-0.112438	0.095353	0.238328	0.999946
ENSG00000164176.12	EDIL3	816.539	-0.118924	0.100878	0.23844	0.999946
ENSG00000175662.17	TOM1L2	929.179	0.112898	0.0957806	0.23851	0.999946
ENSG00000157542.10	KCNJ6	5.49916	1.21077	1.02763	0.238708	0.999946
ENSG00000213703.2	AL138847.1	5.96439	-1.2972	1.10146	0.238913	0.999946
ENSG00000005513.9	SOX8	16.9459	0.69937	0.594102	0.23912	0.999946
ENSG00000231274.5	SBK3	2.25776	-2.00383	1.70226	0.239131	0.999946
ENSG00000198898.13	CAPZA2	3257.74	-0.078479	0.066688	0.239272	0.999946
ENSG00000171680.21	PLEKHG5	1210.36	0.105389	0.0895791	0.239397	0.999946
ENSG00000260097.2	SPDYE6	56.7618	0.406872	0.345953	0.239558	0.999946
ENSG00000265623.1	MIR3139	2.2481	-2.01481	1.71421	0.239853	0.999946
ENSG00000225930.4	LINC02249	1.63189	-2.39447	2.03765	0.23995	0.999946
ENSG00000237317.2	AL022400.1	3.82839	-1.6761	1.42651	0.240009	0.999946
ENSG00000261315.2	LARP4P	15.0535	-0.780288	0.664096	0.240009	0.999946
ENSG00000268683.1	AC020910.1	3.27201	-1.58311	1.34744	0.240036	0.999946
ENSG00000255928.1	AP002993.1	6.45653	1.16433	0.991044	0.240056	0.999946
ENSG00000152104.11	PTPN14	7778.9	-0.0704765	0.0600035	0.240179	0.999946
ENSG00000107164.15	FUBP3	917.343	-0.111099	0.0945948	0.240204	0.999946
ENSG00000272911.1	AC005696.3	7.7298	1.01288	0.862434	0.240218	0.999946
ENSG00000206732.1	RNU6-936P	1.9216	-2.11889	1.80435	0.240268	0.999946
ENSG00000235330.2	RPL12P25	1.9216	-2.11889	1.80435	0.240268	0.999946
ENSG00000228792.2	AL356310.1	1.96306	2.20474	1.87763	0.240311	0.999946
ENSG00000199598.1	RNU6-859P	4.53701	1.39028	1.18406	0.240328	0.999946
ENSG00000166452.11	AKIP1	163.117	-0.22739	0.193684	0.240385	0.999946
ENSG00000102003.10	SYP	7.46659	-1.05658	0.900197	0.240505	0.999946
ENSG00000237352.3	LINC01358	27.2094	0.549358	0.468134	0.240593	0.999946
ENSG00000273004.1	AL078644.1	9.34148	0.968404	0.825237	0.240601	0.999946
ENSG00000185250.15	PPIL6	6.18472	-1.12836	0.961607	0.240632	0.999946
ENSG00000222069.1	RN7SKP285	2.28046	-2.15624	1.83801	0.24074	0.999946
ENSG00000230826.1	AL390774.2	10.6577	0.892652	0.760967	0.240776	0.999946
ENSG00000284948.1	AC107959.4	11.0975	-0.855166	0.729209	0.240904	0.999946
ENSG00000108785.7	HSD17B1P1	22.6311	0.613938	0.523573	0.240958	0.999946
ENSG00000224614.1	TNK2-AS1	4.36445	1.50025	1.27953	0.240994	0.999946
ENSG00000196476.11	C20orf96	253.218	0.187381	0.159866	0.241152	0.999946
ENSG00000172578.11	KLHL6	504.289	0.138263	0.118011	0.241356	0.999946
ENSG00000212257.1	RNU6-1176P	3.33063	1.68019	1.43425	0.24141	0.999946
ENSG00000255449.1	AP002812.5	14.701	0.753481	0.643215	0.241427	0.999946
ENSG00000197599.12	CCDC154	2.88101	2.08212	1.77747	0.241442	0.999946
ENSG00000235629.1	AC090952.1	2.98307	-1.88429	1.60899	0.241559	0.999946
ENSG00000155034.18	FBXL18	446.077	0.146086	0.124798	0.241769	0.999946
ENSG00000171055.14	FEZ2	1810.78	-0.0904291	0.0772549	0.241789	0.999946
ENSG00000181220.16	ZNF746	574.177	0.129889	0.111	0.241933	0.999946
ENSG00000038274.16	MAT2B	1454.53	-0.0960009	0.0820451	0.241961	0.999946
ENSG00000226048.1	YBX1P8	3.09485	-1.66077	1.41961	0.24205	0.999946
ENSG00000073734.9	ABCB11	13.1781	-0.764428	0.653684	0.242236	0.999946
ENSG00000265932.1	MIR3146	2.51536	1.99035	1.70219	0.242287	0.999946
ENSG00000164241.13	C5orf63	76.9078	-0.32207	0.275504	0.242395	0.999946
ENSG00000213280.2	AC090114.1	6.70224	-1.21927	1.04329	0.242531	0.999946
ENSG00000230010.1	AL049646.1	15.1879	0.719252	0.615621	0.242672	0.999946
ENSG00000182489.8	XKRX	12.6531	-0.849684	0.727284	0.242686	0.999946
ENSG00000134910.13	STT3A	3503.16	-0.0778342	0.0666464	0.24286	0.999946
ENSG00000230894.1	AL133284.1	9.14141	-0.971389	0.831772	0.242865	0.999946
ENSG00000138834.12	MAPK8IP3	1250.25	0.102388	0.0876774	0.242894	0.999946
ENSG00000234193.1	AC013476.1	6.15662	1.12155	0.960644	0.243009	0.999946
ENSG00000125846.15	ZNF133	250.842	-0.189881	0.162694	0.243169	0.999946
ENSG00000224738.1	AC099850.1	16.1932	0.747736	0.641062	0.243452	0.999946
ENSG00000083814.13	ZNF671	72.7151	0.334007	0.286357	0.243452	0.999946
ENSG00000233747.1	RPL36AP13	3.50701	1.52424	1.30688	0.243484	0.999946
ENSG00000244710.3	RN7SL47P	5.00166	1.29	1.10609	0.243506	0.999946
ENSG00000279665.1	AC012100.3	9.28264	-0.989093	0.848157	0.243546	0.999946
ENSG00000039650.11	PNKP	378.802	-0.156066	0.133856	0.243646	0.999946
ENSG00000248283.2	CCNL2P1	2.62501	-1.83244	1.57174	0.243667	0.999946
ENSG00000227999.1	MTND5P1	3.26095	-1.76921	1.51779	0.243757	0.999946
ENSG00000271425.7	NBPF10	25.6792	-0.547975	0.470289	0.243943	0.999946
ENSG00000267039.1	AC016493.1	7.86969	0.990805	0.850366	0.243958	0.999946
ENSG00000050730.15	TNIP3	3.79893	1.58688	1.36223	0.244054	0.999946
ENSG00000251988.1	RNU4ATAC18P	9.26434	-0.976812	0.838588	0.244088	0.999946
ENSG00000254901.7	BORCS8	179.405	-0.21648	0.18586	0.244122	0.999946
ENSG00000148824.18	MTG1	97.8362	-0.286704	0.246228	0.244268	0.999946
ENSG00000244018.1	RPL35P6	1.90046	2.17554	1.86886	0.244384	0.999946
ENSG00000110719.9	TCIRG1	649.013	0.127167	0.109249	0.24442	0.999946
ENSG00000117280.12	RAB29	708.792	-0.120305	0.103371	0.244495	0.999946
ENSG00000226314.8	ZNF192P1	5.80004	-1.159	0.995916	0.244525	0.999946
ENSG00000125870.10	SNRPB2	805.976	-0.115343	0.0991163	0.24454	0.999946
ENSG00000187961.13	KLHL17	106.309	0.278068	0.238978	0.244598	0.999946
ENSG00000243845.3	RN7SL30P	5.49425	1.22289	1.051	0.244606	0.999946
ENSG00000134962.6	KLB	32.3298	-0.497837	0.428135	0.244908	0.999946
ENSG00000199512.1	RNU6-212P	3.15821	1.66516	1.43229	0.244996	0.999946
ENSG00000154548.8	SRSF12	31.3486	0.504096	0.433754	0.245167	0.999946
ENSG00000281772.1	AC019226.2	2.51511	1.87616	1.61484	0.245307	0.999946
ENSG00000064835.10	POU1F1	2.04278	2.0891	1.79824	0.245338	0.999946
ENSG00000137210.13	TMEM14B	302.668	-0.168852	0.145347	0.245349	0.999946
ENSG00000078401.6	EDN1	5414.2	-0.0750031	0.0645713	0.245417	0.999946
ENSG00000223462.2	AL353801.1	6.78933	-1.14205	0.983375	0.245495	0.999946
ENSG00000164078.12	MST1R	28.3499	0.549743	0.473419	0.245552	0.999946
ENSG00000155792.9	DEPTOR	9.47279	0.974694	0.83944	0.245591	0.999946
ENSG00000242748.1	RPL23AP81	6.34249	-1.10803	0.954418	0.245663	0.999946
ENSG00000075407.18	ZNF37A	660.989	-0.122832	0.105813	0.245707	0.999946
ENSG00000116954.7	RRAGC	392.912	0.155968	0.134407	0.245878	0.999946
ENSG00000128944.13	KNSTRN	411.776	-0.147192	0.126883	0.246024	0.999946
ENSG00000242088.1	AC090602.1	2.58621	-1.87996	1.62062	0.246038	0.999946
ENSG00000279995.1	AC139792.3	2.41025	1.84323	1.58911	0.246084	0.999946
ENSG00000275965.1	AC091544.7	2.88315	-1.65229	1.42456	0.246107	0.999946
ENSG00000131196.17	NFATC1	874.281	0.113551	0.0979119	0.246161	0.999946
ENSG00000263432.2	RN7SL689P	3.70924	-1.53974	1.32781	0.246208	0.999946
ENSG00000236468.1	AC099335.1	2.37425	1.9433	1.67584	0.246211	0.999946
ENSG00000270883.1	AC080078.2	4.70478	1.27736	1.10223	0.246503	0.999946
ENSG00000135338.13	LCA5	171.786	-0.216556	0.186879	0.246536	0.999946
ENSG00000124795.15	DEK	2187.16	-0.0936234	0.0807956	0.246551	0.999946
ENSG00000251276.1	MAGI2-AS1	10.1093	-0.90629	0.78231	0.246668	0.999946
ENSG00000132972.18	RNF17	3.43964	1.70624	1.47327	0.246812	0.999946
ENSG00000274333.4	CU633967.1	2.22697	-1.98677	1.71551	0.246814	0.999946
ENSG00000168348.3	INSM2	3.23992	1.70448	1.472	0.246891	0.999946
ENSG00000234883.5	MIR155HG	63.3865	-0.353159	0.304995	0.246899	0.999946
ENSG00000166321.13	NUDT13	110.144	0.278827	0.240828	0.246952	0.999946
ENSG00000259013.2	AL118558.2	5.22251	1.2691	1.09625	0.246996	0.999946
ENSG00000223145.1	RN7SKP112	2.43595	-1.90627	1.64713	0.247138	0.999946
ENSG00000105339.10	DENND3	1470.13	0.0982068	0.0848696	0.247212	0.999946
ENSG00000249850.1	KRT18P31	69.7756	-0.349235	0.301853	0.247284	0.999946
ENSG00000205918.9	PDPK2P	3.74798	1.45636	1.25915	0.247424	0.999946
ENSG00000176261.15	ZBTB8OS	226.013	0.191641	0.165693	0.247435	0.999946
ENSG00000264031.1	ABHD15-AS1	4.72345	-1.52525	1.31877	0.247448	0.999946
ENSG00000140873.15	ADAMTS18	1221.28	0.101359	0.0876447	0.247487	0.999946
ENSG00000241973.10	PI4KA	1671.23	0.0891064	0.0770502	0.247488	0.999946
ENSG00000164251.4	F2RL1	784.295	-0.113931	0.0985417	0.24761	0.999946
ENSG00000256975.1	AC092821.2	3.48789	-1.50637	1.30308	0.247679	0.999946
ENSG00000175764.14	TTLL11	114.686	-0.267522	0.231425	0.24769	0.999946
ENSG00000263466.1	AC006441.1	15.8278	-0.719173	0.622382	0.247879	0.999946
ENSG00000260060.1	AC009088.1	16.6177	0.689702	0.59696	0.247944	0.999946
ENSG00000167969.12	ECI1	212.837	-0.207642	0.179761	0.248051	0.999946
ENSG00000176046.8	NUPR1	38.535	0.480574	0.416068	0.248074	0.999946
ENSG00000112212.11	TSPO2	2.41482	-1.89977	1.64491	0.248114	0.999946
ENSG00000271387.1	AL445228.2	2.88668	-1.6502	1.42916	0.248229	0.999946
ENSG00000260101.1	AC008074.2	6.29726	-1.17009	1.01354	0.248313	0.999946
ENSG00000093100.13	AC016026.1	16.6382	-0.688101	0.596107	0.248367	0.999946
ENSG00000231655.1	AC011742.2	3.52455	1.66082	1.43882	0.248381	0.999946
ENSG00000174137.12	FAM53A	29.4332	0.531758	0.460753	0.248456	0.999946
ENSG00000264290.1	AC104564.3	5.05565	1.27789	1.10756	0.248589	0.999946
ENSG00000150768.15	DLAT	807.714	-0.117471	0.101826	0.248648	0.999946
ENSG00000223263.1	RNU6-387P	6.00574	1.16123	1.00658	0.248649	0.999946
ENSG00000179943.7	FIZ1	196.107	0.204449	0.177242	0.248706	0.999946
ENSG00000158792.15	SPATA2L	92.3601	0.292373	0.25347	0.248713	0.999946
ENSG00000282757.3	DUXB	3.03079	-1.76488	1.53005	0.248714	0.999946
ENSG00000243385.2	AC094085.1	2.07137	-2.09182	1.81373	0.248777	0.999946
ENSG00000187566.5	NHLRC1	33.5641	-0.478364	0.414933	0.248964	0.999946
ENSG00000157890.17	MEGF11	143.993	0.238011	0.206475	0.249019	0.999946
ENSG00000106771.12	TMEM245	2183.01	-0.0857846	0.0744369	0.249138	0.999946
ENSG00000111863.12	ADTRP	107.382	-0.275968	0.23947	0.249152	0.999946
ENSG00000166938.12	DIS3L	679.073	0.126667	0.109921	0.24918	0.999946
ENSG00000240616.1	RPS6P25	9.52187	0.902227	0.783175	0.249316	0.999946
ENSG00000215252.11	GOLGA8B	100.104	0.293315	0.254701	0.249482	0.999946
ENSG00000250371.1	AC007370.2	2.21002	1.97056	1.71118	0.249492	0.999946
ENSG00000125740.13	FOSB	36.6554	-0.461437	0.400865	0.24969	0.999946
ENSG00000260089.2	ADAM3B	10.6642	0.836057	0.726449	0.249781	0.999946
ENSG00000160753.15	RUSC1	583.482	0.127449	0.11076	0.249868	0.999946
ENSG00000115526.10	CHST10	320.345	0.166875	0.14503	0.249888	0.999946
ENSG00000075914.12	EXOSC7	209.859	-0.197309	0.171496	0.249929	0.999946
ENSG00000166526.16	ZNF3	649.682	0.123433	0.107299	0.249997	0.999946
ENSG00000072042.12	RDH11	985.835	-0.10443	0.0908034	0.250116	0.999946
ENSG00000003056.7	M6PR	854.82	-0.11429	0.0993904	0.250179	0.999946
ENSG00000149485.18	FADS1	2077.79	-0.0843996	0.073405	0.250235	0.999946
ENSG00000266401.1	AP002478.1	1.82273	-2.24604	1.95356	0.25026	0.999946
ENSG00000272425.1	AC009902.3	6.97245	1.05874	0.921079	0.250367	0.999946
ENSG00000134874.17	DZIP1	1216.29	0.101029	0.0879154	0.250487	0.999946
ENSG00000110002.15	VWA5A	410.276	0.149934	0.130517	0.250649	0.999946
ENSG00000130222.10	GADD45G	5.60906	-1.21568	1.05872	0.250863	0.999946
ENSG00000126787.12	DLGAP5	1502.66	-0.0958613	0.0835369	0.251161	0.999946
ENSG00000196387.9	ZNF140	264.079	0.181572	0.158232	0.251171	0.999946
ENSG00000235880.1	AL158832.1	2.19343	1.88328	1.64122	0.251179	0.999946
ENSG00000277299.1	AC084876.1	1.83065	2.09303	1.82434	0.251267	0.999946
ENSG00000261879.6	AC087500.1	8.75628	-0.980385	0.854553	0.251279	0.999946
ENSG00000135312.6	HTR1B	804.338	-0.117873	0.10275	0.251307	0.999946
ENSG00000055044.10	NOP58	740.584	-0.120688	0.105219	0.251374	0.999946
ENSG00000079459.12	FDFT1	1221.73	-0.0981446	0.0855686	0.251394	0.999946
ENSG00000135749.18	PCNX2	347.28	0.166028	0.144772	0.251454	0.999946
ENSG00000258708.1	SLC25A21-AS1	13.7376	-0.744586	0.649295	0.251481	0.999946
ENSG00000267355.2	RPL9P29	7.22547	1.04613	0.912263	0.251491	0.999946
ENSG00000219395.2	HSPA8P15	32.8382	0.497744	0.434081	0.251521	0.999946
ENSG00000256571.1	AC079866.2	13.0875	0.790628	0.689514	0.251528	0.999946
ENSG00000122882.10	ECD	1018.62	-0.105329	0.0918705	0.251592	0.999946
ENSG00000125885.13	MCM8	438.269	-0.141724	0.123623	0.251623	0.999946
ENSG00000228501.2	RPL15P18	5.85767	-1.24442	1.08558	0.251663	0.999946
ENSG00000198915.11	RASGEF1A	17.4801	-0.65925	0.575173	0.251722	0.999946
ENSG00000136240.9	KDELR2	3045.3	-0.0784989	0.0684878	0.251724	0.999946
ENSG00000275607.1	AC135507.2	3.02477	-1.73015	1.51002	0.251886	0.999946
ENSG00000240233.3	RN7SL587P	21.4532	-0.590467	0.51537	0.251913	0.999946
ENSG00000162068.1	NTN3	7.66053	-1.21304	1.05888	0.251969	0.999946
ENSG00000151012.13	SLC7A11	2977.78	-0.0940371	0.0821119	0.252114	0.999946
ENSG00000265912.1	AC037487.1	4.3518	1.32724	1.15899	0.252141	0.999946
ENSG00000164896.19	FASTK	583.916	0.130794	0.11422	0.252162	0.999946
ENSG00000201800.1	RF00019	6.355	1.13681	0.993308	0.25243	0.999946
ENSG00000232882.1	PHKA1P1	5.18693	-1.22978	1.07481	0.252547	0.999946
ENSG00000168734.13	PKIG	1940.99	0.0911648	0.0796779	0.252555	0.999946
ENSG00000256546.1	AC156455.1	6.93225	1.0709	0.936084	0.252616	0.999946
ENSG00000244236.3	RN7SL604P	3.18	1.62003	1.4162	0.252653	0.999946
ENSG00000285904.1	AC006452.1	1.97375	2.17572	1.90239	0.252756	0.999946
ENSG00000147164.11	SNX12	1126.29	-0.102937	0.0900117	0.252791	0.999946
ENSG00000250536.1	ABHD17AP3	5.56741	-1.41591	1.23831	0.252864	0.999946
ENSG00000246859.2	STARD4-AS1	862.455	0.110445	0.0966186	0.252997	0.999946
ENSG00000232998.2	VPS13A-AS1	2.88753	1.75107	1.53212	0.253076	0.999946
ENSG00000249180.1	AC020900.1	11.5061	0.873834	0.764789	0.253212	0.999946
ENSG00000280083.1	AC079777.1	2.1886	2.0638	1.80658	0.253296	0.999946
ENSG00000196465.10	MYL6B	643.727	-0.140041	0.122612	0.253393	0.999946
ENSG00000207206.1	RNU6-1035P	2.65802	-1.8794	1.64557	0.253412	0.999946
ENSG00000259803.6	SLC22A31	1.85374	2.17089	1.90091	0.253443	0.999946
ENSG00000166266.13	CUL5	1246.51	-0.0968666	0.0848271	0.253483	0.999946
ENSG00000102302.7	FGD1	630.068	-0.125463	0.109873	0.2535	0.999946
ENSG00000184434.7	LRRC19	36.9037	0.455179	0.39868	0.253573	0.999946
ENSG00000285967.1	NIPBL-DT	281.503	-0.173492	0.151965	0.253594	0.999946
ENSG00000255165.1	AC134775.1	4.5129	-1.46652	1.2847	0.253652	0.999946
ENSG00000162385.10	MAGOH	183.781	-0.217891	0.19094	0.253809	0.999946
ENSG00000112039.4	FANCE	198.011	0.202522	0.17748	0.253829	0.999946
ENSG00000197045.12	GMFB	1080.83	-0.10385	0.0910169	0.25387	0.999946
ENSG00000109171.14	SLAIN2	1055.34	-0.116332	0.10197	0.253934	0.999946
ENSG00000130821.15	SLC6A8	585.365	0.133612	0.117119	0.253946	0.999946
ENSG00000085185.15	BCORL1	620.01	-0.122889	0.107726	0.25397	0.999946
ENSG00000156928.4	MALSU1	259.252	-0.177517	0.155637	0.254045	0.999946
ENSG00000279814.1	AC010997.5	77.6095	0.319915	0.280495	0.254062	0.999946
ENSG00000278765.1	AC004477.3	24.4534	-0.548142	0.480921	0.254379	0.999946
ENSG00000023734.10	STRAP	2268.37	-0.0811282	0.071202	0.254533	0.999946
ENSG00000198265.11	HELZ	2900.35	-0.0813606	0.0714402	0.25476	0.999946
ENSG00000172037.13	LAMB2	5175.14	0.0710061	0.062349	0.254766	0.999946
ENSG00000223503.1	AL353807.1	1.83535	2.08196	1.82836	0.254826	0.999946
ENSG00000203644.3	AC083799.1	100.112	0.28084	0.246671	0.254902	0.999946
ENSG00000228007.1	AC011933.1	3.71799	-1.61544	1.41937	0.25506	0.999946
ENSG00000158887.15	MPZ	32.6886	0.480831	0.422506	0.255102	0.999946
ENSG00000254676.1	AP000873.4	19.017	-0.623738	0.548115	0.255134	0.999946
ENSG00000164167.11	LSM6	153.454	-0.230261	0.202374	0.255204	0.999946
ENSG00000142657.20	PGD	3397.36	-0.0763742	0.0671316	0.255255	0.999946
ENSG00000279456.1	AL353763.1	21.5199	0.599364	0.52704	0.255444	0.999946
ENSG00000196683.10	TOMM7	240.211	-0.183817	0.161757	0.255798	0.999946
ENSG00000229320.3	KRT8P12	70.5722	-0.334567	0.294449	0.255853	0.999946
ENSG00000188763.4	FZD9	11.8245	-0.819344	0.721108	0.255861	0.999946
ENSG00000107159.12	CA9	2.76768	-1.76014	1.54919	0.255886	0.999946
ENSG00000060982.14	BCAT1	11680.4	-0.0747119	0.0657611	0.25591	0.999946
ENSG00000272899.3	ATP6V1FNB	15.0127	0.692902	0.610124	0.256093	0.999946
ENSG00000254418.1	SPON1-AS1	5.14516	1.23383	1.08657	0.256156	0.999946
ENSG00000128609.14	NDUFA5	503.815	-0.143287	0.12619	0.25617	0.999946
ENSG00000196440.11	ARMCX4	458.594	-0.147003	0.129468	0.256191	0.999946
ENSG00000132716.18	DCAF8	690.177	0.124384	0.109574	0.256307	0.999946
ENSG00000228175.3	GEMIN8P4	4.17756	-1.3887	1.22339	0.256323	0.999946
ENSG00000089063.14	TMEM230	928.161	-0.105636	0.0930673	0.256357	0.999946
ENSG00000168490.13	PHYHIP	53.0652	0.377255	0.332441	0.256458	0.999946
ENSG00000168887.10	C2orf68	517.715	-0.13197	0.116294	0.256464	0.999946
ENSG00000094804.10	CDC6	503.338	-0.139123	0.122604	0.256485	0.999946
ENSG00000248840.2	AL645949.1	14.8531	-0.734488	0.647277	0.256486	0.999946
ENSG00000122705.16	CLTA	2351.84	-0.0854348	0.0753047	0.256575	0.999946
ENSG00000204428.12	LY6G5C	2.7552	-1.80093	1.58797	0.256749	0.999946
ENSG00000186812.12	ZNF397	307.241	-0.169051	0.149075	0.256796	0.999946
ENSG00000187607.15	ZNF286A	231.509	-0.18733	0.165204	0.256823	0.999946
ENSG00000161544.9	CYGB	3.69621	-1.54176	1.35966	0.256823	0.999946
ENSG00000116698.21	SMG7	2136.45	-0.0834878	0.0736655	0.257073	0.999946
ENSG00000265137.3	MIR3192	5.12062	1.34909	1.19041	0.257088	0.999946
ENSG00000255000.1	AC139103.1	3.32231	1.65384	1.45969	0.257211	0.999946
ENSG00000135090.13	TAOK3	735.251	-0.114276	0.100884	0.25732	0.999946
ENSG00000138069.17	RAB1A	2394.32	-0.0807012	0.0712476	0.257346	0.999946
ENSG00000170291.14	ELP5	387.219	-0.152995	0.135096	0.25743	0.999946
ENSG00000164023.14	SGMS2	891.503	-0.112155	0.0990359	0.257438	0.999946
ENSG00000235919.4	ASH1L-AS1	10.9255	-0.851513	0.751928	0.257449	0.999946
ENSG00000131095.12	GFAP	2.54971	1.83949	1.62482	0.257585	0.999946
ENSG00000173080.5	RXFP4	16.7098	0.659137	0.58224	0.257604	0.999946
ENSG00000132394.10	EEFSEC	60.8014	0.357267	0.31566	0.257714	0.999946
ENSG00000110328.5	GALNT18	21.9584	0.575097	0.508205	0.257793	0.999946
ENSG00000102753.9	KPNA3	2696.73	-0.080642	0.0712659	0.257818	0.999946
ENSG00000179820.15	MYADM	2073.55	-0.0826385	0.0730309	0.257822	0.999946
ENSG00000111897.6	SERINC1	2171.8	-0.0843668	0.0745778	0.257946	0.999946
ENSG00000263361.1	MIR378H	5.85516	1.13116	0.999916	0.257947	0.999946
ENSG00000171723.15	GPHN	392.047	0.151524	0.133944	0.25795	0.999946
ENSG00000188032.9	C19orf67	5.9916	1.11255	0.983525	0.257976	0.999946
ENSG00000174177.12	CTU2	271.533	0.174349	0.154191	0.258166	0.999946
ENSG00000115271.10	GCA	148.161	0.23079	0.204153	0.258275	0.999946
ENSG00000244389.3	RN7SL242P	3.91775	-1.45463	1.2869	0.258335	0.999946
ENSG00000204789.4	ZNF204P	5.27753	1.22617	1.08528	0.258554	0.999946
ENSG00000113391.18	FAM172A	532	-0.130439	0.115461	0.258596	0.999946
ENSG00000124145.6	SDC4	433.964	-0.148233	0.131272	0.258811	0.999946
ENSG00000254530.1	AC090124.1	3.52048	-1.62085	1.43552	0.258852	0.999946
ENSG00000213533.11	STIMATE	35.1085	-0.502046	0.444723	0.258941	0.999946
ENSG00000122376.11	SHLD2	430.146	-0.145974	0.129308	0.258946	0.999946
ENSG00000224216.1	AC234781.1	1.67961	2.19352	1.94322	0.258979	0.999946
ENSG00000182621.17	PLCB1	1135.91	0.0992269	0.0879234	0.259083	0.999946
ENSG00000273979.1	RF00017	1.83444	2.16382	1.91774	0.259187	0.999946
ENSG00000204011.4	COL5A1-AS1	2.15942	-1.98686	1.76186	0.259446	0.999946
ENSG00000182087.13	TMEM259	1222.49	0.0963598	0.0854564	0.259493	0.999946
ENSG00000145287.10	PLAC8	69.7277	0.344516	0.30555	0.259519	0.999946
ENSG00000182093.15	WRB	311.962	-0.166492	0.147671	0.259549	0.999946
ENSG00000200714.1	RF00019	3.32222	-1.63207	1.44785	0.259642	0.999946
ENSG00000164690.7	SHH	3.0441	1.62075	1.43801	0.259708	0.999946
ENSG00000138092.10	CENPO	399.561	-0.151701	0.134601	0.259724	0.999946
ENSG00000180008.8	SOCS4	1169.46	-0.100856	0.0894937	0.259759	0.999946
ENSG00000169857.7	AVEN	225.821	-0.186872	0.165821	0.259764	0.999946
ENSG00000247809.7	NR2F2-AS1	378.058	0.165926	0.147239	0.259777	0.999946
ENSG00000269190.5	FBXO17	6.77743	1.04803	0.930255	0.25991	0.999946
ENSG00000198740.8	ZNF652	954.931	-0.105142	0.0933284	0.259921	0.999946
ENSG00000164904.17	ALDH7A1	897.226	-0.120123	0.106643	0.259994	0.999946
ENSG00000164296.6	TIGD6	92.0073	-0.285747	0.253775	0.260172	0.999946
ENSG00000229822.2	AL353691.1	2.61935	-1.85986	1.65181	0.260185	0.999946
ENSG00000164741.14	DLC1	1231.47	-0.095752	0.085041	0.260186	0.999946
ENSG00000175536.6	LIPT2	11.1263	-0.831703	0.738887	0.260328	0.999946
ENSG00000188573.7	FBLL1	11.368	-0.845857	0.751512	0.26036	0.999946
ENSG00000115295.19	CLIP4	428.286	-0.144354	0.1283	0.260532	0.999946
ENSG00000265185.5	SNORD3B-1	29.4218	0.544789	0.484213	0.260546	0.999946
ENSG00000172115.8	CYCS	757.423	-0.113978	0.101318	0.260609	0.999946
ENSG00000235354.1	RPS29P16	4.75619	1.25949	1.11965	0.260634	0.999946
ENSG00000206855.1	RNU6-571P	2.17113	1.98962	1.76883	0.260666	0.999946
ENSG00000270040.1	AL356055.1	5.67778	1.28468	1.14213	0.260669	0.999946
ENSG00000002587.9	HS3ST1	39.6258	0.433216	0.385167	0.260696	0.999946
ENSG00000248971.2	KRT8P46	17.5675	-0.674585	0.599814	0.260734	0.999946
ENSG00000252950.1	RNA5SP490	5.94343	-1.13406	1.00844	0.260771	0.999946
ENSG00000274954.1	AC090971.5	10.0666	-0.854851	0.760204	0.2608	0.999946
ENSG00000138594.13	TMOD3	3415.48	-0.0759604	0.0675657	0.260909	0.999946
ENSG00000173334.3	TRIB1	414.491	-0.150551	0.133914	0.260914	0.999946
ENSG00000168175.14	MAPK1IP1L	3426.78	-0.0758519	0.0674716	0.260926	0.999946
ENSG00000100784.11	RPS6KA5	568.511	0.134626	0.119758	0.260952	0.999946
ENSG00000248415.1	GAPDHP61	57.2163	-0.402006	0.357618	0.260963	0.999946
ENSG00000258159.1	IMMP1LP2	2.02841	2.00498	1.78361	0.260966	0.999946
ENSG00000226363.3	HAGLROS	92.1427	-0.287743	0.255999	0.261013	0.999946
ENSG00000222344.1	RNU6-613P	5.3103	-1.30894	1.16457	0.261026	0.999946
ENSG00000250999.1	AC136604.3	3.25009	-1.68006	1.49478	0.261031	0.999946
ENSG00000151116.16	UEVLD	478.397	-0.139081	0.123755	0.261078	0.999946
ENSG00000106348.17	IMPDH1	1287.01	-0.0974295	0.0867288	0.261276	0.999946
ENSG00000196329.11	GIMAP5	45.4107	0.422988	0.376644	0.26142	0.999946
ENSG00000005007.12	UPF1	1960.67	-0.0864951	0.0770293	0.261486	0.999946
ENSG00000143036.16	SLC44A3	46.9091	0.394572	0.351447	0.261562	0.999946
ENSG00000163705.12	FANCD2OS	2.60267	-1.79985	1.60324	0.261592	0.999946
ENSG00000258400.1	AL591767.1	2.79843	1.74974	1.5587	0.261622	0.999946
ENSG00000113569.15	NUP155	1799.81	-0.08594	0.0765593	0.261638	0.999946
ENSG00000272371.1	AL591167.1	4.50284	-1.36544	1.21714	0.261927	0.999946
ENSG00000254094.1	AC078852.2	4.37005	1.49906	1.3364	0.261982	0.999946
ENSG00000255653.1	AP002383.1	2.58154	-1.80368	1.60864	0.262183	0.999946
ENSG00000255250.1	AP003059.2	2.34617	1.87518	1.67276	0.262284	0.999946
ENSG00000161013.16	MGAT4B	1419.67	-0.0949835	0.0847353	0.262312	0.999946
ENSG00000057294.14	PKP2	279.743	-0.175683	0.156755	0.262395	0.999946
ENSG00000055070.16	SZRD1	1873.27	-0.087702	0.0782538	0.2624	0.999946
ENSG00000213540.3	AL359504.1	16.2082	0.666982	0.595156	0.262422	0.999946
ENSG00000184571.13	PIWIL3	4.54765	-1.25436	1.1193	0.262431	0.999946
ENSG00000221650.1	MIR1267	6.52733	1.06141	0.947194	0.262465	0.999946
ENSG00000235429.1	AC083875.1	7.90008	0.946704	0.844876	0.262491	0.999946
ENSG00000207583.1	MIR606	2.17725	1.89502	1.69153	0.262588	0.999946
ENSG00000280269.1	AP000577.1	11.8737	0.775484	0.692469	0.262764	0.999946
ENSG00000232901.1	CYCSP10	10.8821	0.799961	0.714341	0.262774	0.999946
ENSG00000159640.15	ACE	2835.87	0.086932	0.0776357	0.262824	0.999946
ENSG00000184363.9	PKP3	7.83167	0.965749	0.862689	0.262942	0.999946
ENSG00000253772.1	AC112191.1	14.9416	-0.752611	0.672364	0.262991	0.999946
ENSG00000134057.14	CCNB1	1463.15	-0.0941711	0.0841522	0.263116	0.999946
ENSG00000082196.20	C1QTNF3	19.4718	-0.645826	0.577245	0.263223	0.999946
ENSG00000200419.1	RF00019	3.3712	1.59323	1.42417	0.263266	0.999946
ENSG00000240003.2	RPL7P24	5.54139	-1.22832	1.09833	0.263414	0.999946
ENSG00000108639.7	SYNGR2	1036.09	0.102652	0.0917923	0.263435	0.999946
ENSG00000248202.1	LINC02234	4.93635	1.20765	1.08004	0.263499	0.999946
ENSG00000234969.1	AL627389.1	7.3907	-1.09945	0.983271	0.263503	0.999946
ENSG00000202081.1	RNU6-1280P	5.61355	-1.16858	1.04518	0.263539	0.999946
ENSG00000242125.3	SNHG3	1346.74	-0.0926496	0.0828698	0.263561	0.999946
ENSG00000285849.1	AL021918.4	11.9606	0.810992	0.725589	0.263695	0.999946
ENSG00000260439.1	LMF1-AS1	8.21217	0.948979	0.849141	0.263748	0.999946
ENSG00000197646.7	PDCD1LG2	164.932	-0.234641	0.209987	0.26382	0.999946
ENSG00000225779.1	AL122001.1	1.78268	-2.21449	1.98187	0.263835	0.999946
ENSG00000142444.6	TIMM29	98.8169	-0.271833	0.2433	0.263877	0.999946
ENSG00000188517.15	COL25A1	83.4985	0.305773	0.273753	0.26401	0.999946
ENSG00000280278.1	FLJ30679	1.75413	-2.12334	1.90122	0.264067	0.999946
ENSG00000142541.16	RPL13A	22440.5	0.070316	0.0629674	0.26412	0.999946
ENSG00000274737.1	AC004466.2	22.1077	0.56833	0.509149	0.264322	0.999946
ENSG00000144182.16	LIPT1	55.8995	0.366655	0.328479	0.264328	0.999946
ENSG00000270892.1	AC006077.1	5.04278	1.18939	1.06586	0.264469	0.999946
ENSG00000272426.1	BX284668.6	3.36345	1.58585	1.42167	0.264644	0.999946
ENSG00000213339.8	QTRT1	249.546	0.176875	0.158698	0.265049	0.999946
ENSG00000260269.5	AC105036.3	9.12859	-0.885833	0.794928	0.265126	0.999946
ENSG00000237978.5	KCNMB2-AS1	5.91916	-1.12633	1.01084	0.26517	0.999946
ENSG00000214067.2	AL360182.1	1.77056	-2.06564	1.85399	0.265209	0.999946
ENSG00000270124.1	AC092127.2	4.44993	-1.40619	1.26244	0.265334	0.999946
ENSG00000271040.1	AL390955.2	2.60788	-1.78076	1.59871	0.265335	0.999946
ENSG00000213585.10	VDAC1	2850.08	-0.0820322	0.073651	0.265367	0.999946
ENSG00000221083.1	RF00599	2.07593	-1.96124	1.76103	0.265412	0.999946
ENSG00000223923.1	AC010136.1	4.8835	-1.28666	1.15555	0.265512	0.999946
ENSG00000198680.4	TUSC1	190.659	-0.213168	0.191472	0.265575	0.999946
ENSG00000139734.18	DIAPH3	1088.87	-0.101878	0.0915118	0.265591	0.999946
ENSG00000237399.7	PITRM1-AS1	52.4739	0.375314	0.337127	0.265592	0.999946
ENSG00000198169.8	ZNF251	15.0618	0.680815	0.611817	0.265805	0.999946
ENSG00000271332.1	AC023206.1	13.4122	0.727611	0.65392	0.265841	0.999946
ENSG00000196417.12	ZNF765	262.196	-0.171913	0.154502	0.265843	0.999946
ENSG00000189423.12	USP32P3	2.92234	1.85738	1.66941	0.265881	0.999946
ENSG00000197122.11	SRC	714.921	0.119239	0.107181	0.265919	0.999946
ENSG00000278434.1	AC023830.3	25.7331	-0.561163	0.504412	0.265919	0.999946
ENSG00000244187.7	TMEM141	105.319	0.279626	0.251349	0.265923	0.999946
ENSG00000174225.14	ARL13A	12.199	-0.751907	0.675968	0.265991	0.999946
ENSG00000231305.3	AC112484.1	3.20779	1.62881	1.46451	0.266056	0.999946
ENSG00000229515.1	FLT1P1	2.28913	-1.87881	1.6895	0.266117	0.999946
ENSG00000263142.5	LRRC37A17P	155.797	-0.220652	0.198434	0.266152	0.999946
ENSG00000213639.9	PPP1CB	3031.6	-0.0754393	0.067852	0.266215	0.999946
ENSG00000131652.13	THOC6	206.797	0.200046	0.179957	0.266296	0.999946
ENSG00000186523.14	FAM86B1	3.89809	-1.58921	1.42967	0.266313	0.999946
ENSG00000165338.16	HECTD2	548.738	-0.129216	0.116247	0.266326	0.999946
ENSG00000270690.1	AC105129.3	7.56747	0.997676	0.897624	0.266369	0.999946
ENSG00000102871.15	TRADD	137.73	-0.244513	0.220001	0.266389	0.999946
ENSG00000235967.1	COX5BP3	14.1336	0.730958	0.657698	0.266401	0.999946
ENSG00000273199.1	AP000692.2	6.72657	1.02893	0.925979	0.266491	0.999946
ENSG00000285877.1	AC007448.4	5.74283	1.25177	1.12665	0.266547	0.999946
ENSG00000236081.1	ELFN1-AS1	1.97377	-2.09469	1.886	0.266719	0.999946
ENSG00000108469.14	RECQL5	307.435	0.169901	0.152985	0.266751	0.999946
ENSG00000077380.15	DYNC1I2	2109.14	-0.0878606	0.079119	0.266789	0.999946
ENSG00000274695.1	AC108704.1	1.73703	-2.2452	2.02209	0.266855	0.999946
ENSG00000105819.13	PMPCB	547.427	-0.127285	0.11464	0.266868	0.999946
ENSG00000267667.1	AC005856.1	8.22135	0.918796	0.827568	0.266897	0.999946
ENSG00000174460.3	ZCCHC12	3.53012	1.41856	1.27788	0.266962	0.999946
ENSG00000082146.12	STRADB	253.883	0.174828	0.157504	0.267002	0.999946
ENSG00000259583.2	AC015712.2	56.1847	0.362657	0.326721	0.267003	0.999946
ENSG00000122986.13	HVCN1	63.6373	0.336622	0.303279	0.267024	0.999946
ENSG00000229531.5	Z99127.1	6.43061	1.04075	0.937847	0.267121	0.999946
ENSG00000199472.1	RF00019	3.15637	1.65054	1.48789	0.267294	0.999946
ENSG00000273521.1	AL162274.1	16.0153	-0.667995	0.602248	0.267357	0.999946
ENSG00000153904.19	DDAH1	2671.48	-0.0796482	0.071846	0.267605	0.999946
ENSG00000278237.1	RF02155	1.61079	-2.21351	1.9967	0.26761	0.999946
ENSG00000278949.1	AC127070.4	46.8065	0.409595	0.369505	0.267647	0.999946
ENSG00000271889.1	AC016747.2	9.75613	-0.933811	0.842433	0.267659	0.999946
ENSG00000259075.6	POC1B-GALNT4	7.04317	-1.01839	0.918948	0.26777	0.999946
ENSG00000158417.10	EIF5B	2237.84	-0.0911122	0.0822293	0.267851	0.999946
ENSG00000128045.6	RASL11B	5.66901	1.17976	1.06478	0.267866	0.999946
ENSG00000250295.6	RDH10-AS1	13.756	0.708229	0.639346	0.267974	0.999946
ENSG00000202601.4	MIR582	4.06762	-1.31197	1.18443	0.268	0.999946
ENSG00000261654.1	AL360270.2	34.0937	-0.452391	0.408418	0.268005	0.999946
ENSG00000124215.16	CDH26	4.1461	-1.49421	1.34935	0.268142	0.999946
ENSG00000260949.1	AP006545.1	28.8205	-0.508932	0.459647	0.268198	0.999946
ENSG00000180902.17	D2HGDH	173.477	0.211301	0.19086	0.268251	0.999946
ENSG00000284773.1	AC114490.3	13.0733	-0.78087	0.705425	0.268316	0.999946
ENSG00000111665.11	CDCA3	231.327	0.186419	0.168427	0.26837	0.999946
ENSG00000241697.4	TMEFF1	14.6351	-0.735437	0.664778	0.268601	0.999946
ENSG00000215158.9	AC138409.2	117.041	0.258542	0.233712	0.268622	0.999946
ENSG00000108468.14	CBX1	1433.44	-0.106028	0.0958459	0.268627	0.999946
ENSG00000116489.12	CAPZA1	4358.7	-0.0714144	0.0645617	0.268665	0.999946
ENSG00000280042.1	AC022336.3	17.4122	0.635187	0.574237	0.268665	0.999946
ENSG00000144231.10	POLR2D	752.569	-0.112743	0.101942	0.268745	0.999946
ENSG00000169213.6	RAB3B	1256.24	-0.0960521	0.0868555	0.268776	0.999946
ENSG00000258731.1	AL356020.1	4.14254	1.35584	1.22606	0.268791	0.999946
ENSG00000260398.1	AC068700.1	83.4366	-0.301407	0.272581	0.268833	0.999946
ENSG00000233325.3	MIPEPP3	8.68822	-0.916774	0.829142	0.268861	0.999946
ENSG00000272087.1	AC080013.4	37.8455	-0.454018	0.41065	0.268896	0.999946
ENSG00000122952.16	ZWINT	486.067	-0.142582	0.128967	0.268912	0.999946
ENSG00000155304.5	HSPA13	1131.9	-0.0991716	0.0897187	0.269003	0.999946
ENSG00000115138.10	POMC	8.75976	-0.934019	0.8454	0.269235	0.999946
ENSG00000222327.1	RNU6-855P	3.86732	1.33618	1.20948	0.269266	0.999946
ENSG00000165072.9	MAMDC2	29.7187	-0.492359	0.445773	0.269373	0.999946
ENSG00000109107.13	ALDOC	72.0333	-0.319295	0.289095	0.269392	0.999946
ENSG00000182841.12	RRP7BP	106.231	0.27453	0.248567	0.269398	0.999946
ENSG00000282885.1	AL627171.2	2.26414	1.99563	1.80704	0.269435	0.999946
ENSG00000198342.9	ZNF442	19.0358	0.605797	0.548682	0.269552	0.999946
ENSG00000228492.2	RAB11FIP1P1	85.3031	0.293566	0.265908	0.269587	0.999946
ENSG00000279805.1	Z95114.3	9.59462	0.859876	0.778882	0.269599	0.999946
ENSG00000255992.1	AC131009.1	2.77515	-1.77426	1.60733	0.269657	0.999946
ENSG00000160712.12	IL6R	175.923	-0.204318	0.185117	0.269712	0.999946
ENSG00000131459.12	GFPT2	87.2664	-0.299102	0.271022	0.269762	0.999946
ENSG00000274884.1	AL117190.3	1.81453	-2.18666	1.98162	0.269824	0.999946
ENSG00000065615.13	CYB5R4	410.014	-0.141218	0.127977	0.269825	0.999946
ENSG00000048649.13	RSF1	2188.31	-0.0813762	0.0737483	0.26984	0.999946
ENSG00000130988.12	RGN	8.3447	0.954654	0.865319	0.269923	0.999946
ENSG00000197415.11	VEPH1	2211.58	-0.084718	0.0768276	0.270156	0.999946
ENSG00000255381.1	AP001258.1	1.68431	2.12983	1.93194	0.270274	0.999946
ENSG00000113300.11	CNOT6	1480.21	-0.0882591	0.0800678	0.270329	0.999946
ENSG00000144868.13	TMEM108	28.1131	-0.505216	0.458383	0.270388	0.999946
ENSG00000240553.1	AL031428.1	4.49042	1.4161	1.28498	0.270442	0.999946
ENSG00000229431.1	AL139289.1	9.62489	-0.842683	0.764736	0.270494	0.999946
ENSG00000156650.13	KAT6B	172.436	-0.208521	0.189249	0.270533	0.999946
ENSG00000113161.15	HMGCR	1804.89	-0.0870409	0.0790063	0.270594	0.999946
ENSG00000204272.12	NBDY	370.916	0.147005	0.133436	0.270597	0.999946
ENSG00000248677.1	LINC02102	3.22205	-1.46818	1.33291	0.270685	0.999946
ENSG00000239035.1	RF01210	6.4907	-1.05261	0.955651	0.270695	0.999946
ENSG00000186666.5	BCDIN3D	27.0676	-0.517241	0.469724	0.270828	0.999946
ENSG00000260290.2	AC092115.1	7.61764	0.984014	0.893805	0.270929	0.999946
ENSG00000214992.6	AKAP17BP	4.91207	-1.23895	1.1254	0.270943	0.999946
ENSG00000188981.10	MSANTD1	7.68939	-1.04844	0.952373	0.270951	0.999946
ENSG00000278486.1	YRDCP1	6.45396	-1.19532	1.08581	0.270963	0.999946
ENSG00000079335.19	CDC14A	358.442	0.154531	0.140403	0.27106	0.999946
ENSG00000274093.1	AC009032.1	45.3073	0.39467	0.358591	0.271065	0.999946
ENSG00000172269.18	DPAGT1	687.602	-0.117476	0.106749	0.271119	0.999946
ENSG00000212402.1	SNORA74B	37.4988	0.453606	0.412193	0.271127	0.999946
ENSG00000266074.8	BAHCC1	528.413	0.128975	0.117203	0.271139	0.999946
ENSG00000187792.4	ZNF70	372.254	-0.151324	0.137523	0.271178	0.999946
ENSG00000229567.1	AL139421.1	2.36959	-1.77111	1.6098	0.271244	0.999946
ENSG00000270981.1	AC092944.2	4.56029	1.28723	1.17008	0.271279	0.999946
ENSG00000160838.13	LRRC71	15.4354	0.669608	0.608678	0.271288	0.999946
ENSG00000150093.18	ITGB1	15443.4	-0.0654761	0.0595354	0.271426	0.999946
ENSG00000264966.1	MIR5094	3.39669	-1.51181	1.3747	0.271446	0.999946
ENSG00000260081.2	AF274858.1	4.24416	1.36535	1.24159	0.271472	0.999946
ENSG00000247934.4	AC022364.1	12.9644	0.75658	0.688131	0.271563	0.999946
ENSG00000189266.12	PNRC2	999.327	-0.101341	0.0921878	0.271641	0.999946
ENSG00000259087.5	AL121790.2	12.739	0.728818	0.663029	0.27167	0.999946
ENSG00000137198.9	GMPR	466.01	0.133254	0.121231	0.271691	0.999946
ENSG00000178343.4	SHISA3	127.879	-0.240258	0.21858	0.271691	0.999946
ENSG00000188243.12	COMMD6	314.501	0.158698	0.144419	0.271824	0.999946
ENSG00000130544.11	ZNF557	388.204	-0.143776	0.130848	0.271854	0.999946
ENSG00000103245.13	CIAO3	183.228	-0.203083	0.184824	0.271859	0.999946
ENSG00000173818.16	ENDOV	160.648	0.22235	0.202362	0.271867	0.999946
ENSG00000143337.18	TOR1AIP1	1096.89	-0.0984195	0.089576	0.271887	0.999946
ENSG00000206881.1	RNU6-190P	4.05321	-1.41857	1.29175	0.272128	0.999946
ENSG00000244124.1	ATP1B3-AS1	20.9385	0.602008	0.548226	0.27216	0.999946
ENSG00000075234.16	TTC38	434.301	0.13913	0.1267	0.27216	0.999946
ENSG00000166140.17	ZFYVE19	371.361	0.146407	0.133345	0.272223	0.999946
ENSG00000139508.14	SLC46A3	369.362	0.159085	0.144901	0.272253	0.999946
ENSG00000277806.1	AC006213.4	10.628	-0.823167	0.749776	0.272255	0.999946
ENSG00000168350.7	DEGS2	9.62498	-0.86281	0.785952	0.272297	0.999946
ENSG00000116199.11	FAM20B	1374.72	-0.0905214	0.0824697	0.272365	0.999946
ENSG00000237248.5	LINC00987	9.65073	0.846347	0.771159	0.272423	0.999946
ENSG00000234500.1	AC008267.3	25.6097	-0.569917	0.51931	0.272445	0.999946
ENSG00000279393.1	AL139005.1	8.24087	0.946672	0.86263	0.272456	0.999946
ENSG00000127663.14	KDM4B	1116.32	-0.100339	0.0914353	0.272477	0.999946
ENSG00000229054.1	RPS29P14	8.85015	-0.909346	0.828665	0.272483	0.999946
ENSG00000115310.17	RTN4	6202.33	-0.0691752	0.0630444	0.272534	0.999946
ENSG00000255074.1	AC018523.1	3.58308	1.47905	1.34817	0.272607	0.999946
ENSG00000260360.1	AL353708.1	1.63815	-2.17148	1.97954	0.272658	0.999946
ENSG00000139178.10	C1RL	621.625	0.121415	0.110687	0.272676	0.999946
ENSG00000276578.1	AC004696.1	3.31174	1.53161	1.39639	0.27271	0.999946
ENSG00000128594.7	LRRC4	257.177	0.173226	0.157936	0.272722	0.999946
ENSG00000140598.14	EFL1	643.287	-0.127508	0.116257	0.272741	0.999946
ENSG00000270259.2	BX255925.2	2.51421	1.76703	1.61123	0.272774	0.999946
ENSG00000255032.1	AC104241.1	15.6456	0.709822	0.647253	0.272786	0.999946
ENSG00000077254.14	USP33	1324.05	-0.0944355	0.0861136	0.2728	0.999946
ENSG00000163389.11	POGLUT1	484.772	-0.133303	0.121557	0.272805	0.999946
ENSG00000147162.13	OGT	4034.36	0.0764507	0.0697299	0.272911	0.999946
ENSG00000111269.2	CREBL2	590.182	-0.121685	0.111005	0.272987	0.999946
ENSG00000272417.1	AC034229.4	2.439	-1.80562	1.64732	0.273037	0.999946
ENSG00000273424.1	AL008582.1	6.24031	-1.09986	1.00344	0.273042	0.999946
ENSG00000109685.17	NSD2	4345.45	-0.0698962	0.0637761	0.273096	0.999946
ENSG00000181458.10	TMEM45A	68.9555	-0.317469	0.289684	0.273117	0.999946
ENSG00000176340.3	COX8A	484.206	0.142963	0.130452	0.273122	0.999946
ENSG00000112983.17	BRD8	803.662	-0.111769	0.101992	0.27314	0.999946
ENSG00000181704.11	YIPF6	702.918	-0.113506	0.103577	0.273141	0.999946
ENSG00000266975.1	FARSA-AS1	5.94715	-1.20809	1.10249	0.273178	0.999946
ENSG00000251461.3	AC091133.3	12.1535	0.765155	0.698492	0.273325	0.999946
ENSG00000162396.5	PARS2	75.0809	-0.306531	0.279851	0.273369	0.999946
ENSG00000231010.1	AL121672.1	40.5932	0.438873	0.400778	0.273494	0.999946
ENSG00000249931.4	GOLGA8K	2.18324	1.92497	1.75791	0.273501	0.999946
ENSG00000111786.8	SRSF9	576.066	-0.139757	0.127632	0.273514	0.999946
ENSG00000117899.10	MESD	877.703	-0.104736	0.0956865	0.273704	0.999946
ENSG00000139410.14	SDSL	29.9652	-0.495647	0.452827	0.273708	0.999946
ENSG00000119919.10	NKX2-3	3.57553	1.38427	1.26471	0.273723	0.999946
ENSG00000197183.14	NOL4L	3296.36	-0.07487	0.0684192	0.273831	0.999946
ENSG00000120075.5	HOXB5	126.926	-0.24395	0.223004	0.273989	0.999946
ENSG00000169258.6	GPRIN1	204.699	0.199015	0.18193	0.273993	0.999946
ENSG00000058804.11	NDC1	885.144	-0.11103	0.101518	0.274089	0.999946
ENSG00000236977.1	ANKRD44-IT1	6.50756	-1.08926	0.996255	0.274239	0.999946
ENSG00000267177.1	AP002505.1	2.28244	-1.84241	1.68527	0.274288	0.999946
ENSG00000263220.1	AC015727.1	5.57942	1.11266	1.01801	0.274404	0.999946
ENSG00000074181.8	NOTCH3	137.679	-0.235066	0.21507	0.274405	0.999946
ENSG00000106952.7	TNFSF8	1.70247	2.1476	1.9651	0.274451	0.999946
ENSG00000107833.10	NPM3	332.019	-0.164346	0.150439	0.27464	0.999946
ENSG00000265443.1	AC127024.3	18.1721	0.651494	0.596385	0.274655	0.999946
ENSG00000240873.1	RPS29P22	11.6635	-0.794169	0.727034	0.274683	0.999946
ENSG00000138161.13	CUZD1	28.4732	-0.529188	0.484588	0.274817	0.999946
ENSG00000243770.3	RN7SL65P	5.03452	1.20216	1.101	0.274885	0.999946
ENSG00000138613.13	APH1B	438.776	-0.135524	0.124125	0.274909	0.999946
ENSG00000267122.1	AC004490.1	4.15298	1.30035	1.19104	0.274934	0.999946
ENSG00000100099.20	HPS4	751.952	0.111507	0.10214	0.274963	0.999946
ENSG00000138615.5	CILP	2.14766	-2.02272	1.85341	0.275119	0.999946
ENSG00000129315.10	CCNT1	1033.56	-0.0998056	0.0914518	0.27512	0.999946
ENSG00000237646.1	HLCS-IT1	5.5522	-1.16107	1.06403	0.275185	0.999946
ENSG00000257759.2	AL357153.2	2.27343	-1.8768	1.71996	0.275191	0.999946
ENSG00000181656.6	GPR88	4.91434	-1.17675	1.07851	0.275232	0.999946
ENSG00000188483.7	IER5L	112.73	-0.257844	0.23632	0.275236	0.999946
ENSG00000229677.1	AC018644.1	10.5585	-0.809714	0.742154	0.275259	0.999946
ENSG00000178966.16	RMI1	204.443	-0.188283	0.172579	0.275273	0.999946
[truncated: 23,185 more rows]
