# Supplementary material for: Endothelial insulin-like growth factor-1 signalling regulates vascular barrier function and atherogenesis
Source: Cardiovasc Res. 2025 Apr 2;121(7):1108–20. doi: 10.1093/cvr/cvaf055 (PMC12236071; doi:10.1093/cvr/cvaf055)
Supplement: cvaf055_Supplementary_Data [file cvaf055_supplementary_data.zip › Supplemental Data 2.xlsx]

## Sheet: gProfiler WT vs K1003R IGF1R
source	term_name	term_id	adjusted_p_value	term_size	query_size	intersection_size	effective_domain_size	intersections
GO:BP	anatomical structure morphogenesis	GO:0009653	0.00136033	2684	32	15	21031	ENSG00000148677,ENSG00000188219,ENSG00000165410,ENSG00000164283,ENSG00000159167,ENSG00000169733,ENSG00000111799,ENSG00000170558,ENSG00000118523,ENSG00000037965,ENSG00000142871,ENSG00000106366,ENSG00000170017,ENSG00000072274,ENSG00000092969
GO:BP	positive regulation of signal transduction	GO:0009967	0.00447988	1561	32	11	21031	ENSG00000148677,ENSG00000164283,ENSG00000169733,ENSG00000170558,ENSG00000099860,ENSG00000118523,ENSG00000142871,ENSG00000135299,ENSG00000167601,ENSG00000072274,ENSG00000092969
GO:BP	actin filament-based process	GO:0030029	0.00566286	805	32	8	21031	ENSG00000148677,ENSG00000188219,ENSG00000165410,ENSG00000159167,ENSG00000011426,ENSG00000118523,ENSG00000158427,ENSG00000070610
GO:CC	collagen-containing extracellular matrix	GO:0062023	0.00628875	425	32	6	22097	ENSG00000111799,ENSG00000170558,ENSG00000118523,ENSG00000142871,ENSG00000106366,ENSG00000092969
GO:CC	extracellular region	GO:0005576	0.00695597	4213	32	16	22097	ENSG00000188219,ENSG00000165410,ENSG00000164283,ENSG00000159167,ENSG00000169733,ENSG00000111799,ENSG00000118523,ENSG00000142871,ENSG00000167601,ENSG00000152952,ENSG00000106366,ENSG00000170017,ENSG00000072274,ENSG00000092969,ENSG00000135069,ENSG00000128595
GO:BP	negative regulation of macrophage cytokine production	GO:0010936	0.0154673	11	32	2	21031	ENSG00000167601,ENSG00000092969
GO:BP	cell motility	GO:0048870	0.017534	1709	32	10	21031	ENSG00000188219,ENSG00000159167,ENSG00000011426,ENSG00000170558,ENSG00000118523,ENSG00000142871,ENSG00000167601,ENSG00000106366,ENSG00000092969,ENSG00000158427
GO:BP	atrial septum morphogenesis	GO:0060413	0.0205364	15	32	2	21031	ENSG00000142871,ENSG00000092969
GO:BP	cell adhesion	GO:0007155	0.020723	1512	32	9	21031	ENSG00000111799,ENSG00000170558,ENSG00000118523,ENSG00000142871,ENSG00000167601,ENSG00000106366,ENSG00000170017,ENSG00000072274,ENSG00000092969
GO:BP	non-membrane-bounded organelle assembly	GO:0140694	0.022332	409	32	5	21031	ENSG00000148677,ENSG00000165410,ENSG00000011426,ENSG00000182223,ENSG00000170860
GO:BP	response to muscle stretch	GO:0035994	0.0316583	25	32	2	21031	ENSG00000148677,ENSG00000170558
GO:BP	atrioventricular valve morphogenesis	GO:0003181	0.0316583	26	32	2	21031	ENSG00000142871,ENSG00000092969
GO:BP	chondrocyte proliferation	GO:0035988	0.0347413	29	32	2	21031	ENSG00000159167,ENSG00000118523
GO:CC	actin cytoskeleton	GO:0015629	0.0350304	515	32	5	22097	ENSG00000188219,ENSG00000165410,ENSG00000011426,ENSG00000170558,ENSG00000167601
GO:CC	U2-type precatalytic spliceosome	GO:0071005	0.0372712	50	32	2	22097	ENSG00000136875,ENSG00000170860
GO:CC	endoplasmic reticulum lumen	GO:0005788	0.0372712	313	32	4	22097	ENSG00000111799,ENSG00000170558,ENSG00000142871,ENSG00000128595
GO:CC	cytoplasm	GO:0005737	0.0372712	12345	32	26	22097	ENSG00000148677,ENSG00000188219,ENSG00000052802,ENSG00000165410,ENSG00000159167,ENSG00000228253,ENSG00000169733,ENSG00000111799,ENSG00000011426,ENSG00000170558,ENSG00000099860,ENSG00000118523,ENSG00000142871,ENSG00000135299,ENSG00000152952,ENSG00000106366,ENSG00000114626,ENSG00000000419,ENSG00000072274,ENSG00000182223,ENSG00000092969,ENSG00000158427,ENSG00000170860,ENSG00000070610,ENSG00000135069…
GO:BP	negative regulation of epithelial to mesenchymal transition involved in endocardial cushion formation	GO:1905006	0.0379008	1	32	1	21031	ENSG00000092969
GO:BP	positive regulation of transport	GO:0051050	0.0379008	844	32	6	21031	ENSG00000148677,ENSG00000159167,ENSG00000170558,ENSG00000167601,ENSG00000106366,ENSG00000092969
GO:BP	negative regulation of renal phosphate excretion	GO:1903403	0.0379008	1	32	1	21031	ENSG00000159167
GO:BP	growth plate cartilage axis specification	GO:0003421	0.0379008	1	32	1	21031	ENSG00000159167
GO:BP	response to wounding	GO:0009611	0.0379008	557	32	5	21031	ENSG00000118523,ENSG00000142871,ENSG00000167601,ENSG00000106366,ENSG00000092969
GO:BP	response to hypoxia	GO:0001666	0.0379008	303	32	4	21031	ENSG00000159167,ENSG00000152952,ENSG00000072274,ENSG00000092969
GO:BP	positive regulation of leukotriene production involved in inflammatory response	GO:0035491	0.0379008	1	32	1	21031	ENSG00000106366
GO:BP	organic hydroxy compound metabolic process	GO:1901615	0.0381438	568	32	5	21031	ENSG00000052802,ENSG00000000419,ENSG00000092969,ENSG00000070610,ENSG00000135069
GO:BP	neuroepithelial cell differentiation	GO:0060563	0.0413031	42	32	2	21031	ENSG00000170558,ENSG00000106366
GO:BP	response to lipid	GO:0033993	0.0485553	920	32	6	21031	ENSG00000148677,ENSG00000159167,ENSG00000167601,ENSG00000106366,ENSG00000072274,ENSG00000092969
GO:BP	regulation of cell adhesion mediated by integrin	GO:0033628	0.0493694	49	32	2	21031	ENSG00000106366,ENSG00000092969
GO:CC	U4/U6 snRNP	GO:0071001	0.049549	3	32	1	22097	ENSG00000136875
GO:CC	platelet alpha granule lumen	GO:0031093	0.049549	66	32	2	22097	ENSG00000106366,ENSG00000092969
GO:CC	dolichol-phosphate-mannose synthase complex	GO:0033185	0.049549	3	32	1	22097	ENSG00000000419
GO:BP	uterine wall breakdown	GO:0042704	0.0499921	2	32	1	21031	ENSG00000092969
GO:BP	negative regulation of smooth muscle cell-matrix adhesion	GO:2000098	0.0499921	2	32	1	21031	ENSG00000106366
GO:BP	positive regulation of bleb assembly	GO:1904172	0.0499921	2	32	1	21031	ENSG00000011426
GO:BP	hydroxylysine biosynthetic process	GO:0046947	0.0499921	2	32	1	21031	ENSG00000152952
